# Supplementary material for: Erratum for Choi et al., “Human saliva modifies growth, biofilm architecture, and competitive behaviors of oral streptococci”
Source: mSphere. 2024 Nov 6;9(12):e00868-24. doi: 10.1128/msphere.00868-24 (PMC11656814; doi:10.1128/msphere.00868-24)
Supplement: RNA-Seq data set — Complete RNA-Seq data output for each gene within each species (listing only significant genes). [file msphere.00868-24-s0002.xlsx]

## Sheet: Dataset Descriptions
	Description
	This data file contains log2 fold changes and P values for each gene within either Streptococcus mutans UA159 and Streptococcus oralis 34 in conditions described below. Datasets were used to construct Supplementary Tables 1, 2, 3 and 5.
	Dataset	Strain?	Monoculture or Coculture?	Resulting Gene Expression In?	Compared to?
	1	Streptococcus mutans UA159	Monoculture	TY-Saliva	TY-
	2	Streptococcus oralis 34	Monoculture	TY-Saliva	TY-
	3	Streptococcus mutans UA159	Coculture w/ S. oralis 34	TY-Saliva	TY-
	4	Streptococcus oralis 34	Coculture w/ S. mutans UA159	TY-Saliva	TY-

## Sheet: Dataset 1
Gene ID	Gene	Product	Log2 Fold Change	Fold Change	P value	Log10 P value	01_Mono_TYG_SMU	02_Mono_TYG_SMU	03_Mono_TYG_SMU	04_Mono_Saliva_SMU	05_Mono_Saliva_SMU	06_Mono_Saliva_SMU	01_Mono_TYG_SMU CPM	02_Mono_TYG_SMU CPM	03_Mono_TYG_SMU CPM	04_Mono_Saliva_SMU CPM	05_Mono_Saliva_SMU CPM	06_Mono_Saliva_SMU CPM
SMU_01	dnaA	chromosomal replication initiator protein DnaA	-0.253107	-1.19177	0.180487	0.743553	4092	4470	7368	3327	5733	5111	162.086	209.055	235.284	127.203	175.231	189.003
SMU_02	dnaN	DNA polymerase III, beta subunit	-0.0247298	-1.01729	0.914335	0.0388949	4776	6592	11035	4599	10398	8514	189.179	308.297	352.384	175.836	317.818	314.844
SMU_05		conserved hypothetical protein	-0.593881	-1.5093	0.017734	1.75119	474	500	762	265	536	438	18.775	23.384	24.333	10.132	16.383	16.197
SMU_06		uncharacterized GTP-binding protein	-0.248486	-1.18796	0.123988	0.90662	10552	11319	17560	10816	13346	10621	417.968	529.371	560.748	413.533	407.924	392.761
SMU_07	pth	peptidyl-tRNA hydrolase	-0.510177	-1.42422	0.0306314	1.51383	1128	1442	2547	1091	1414	1210	44.68	67.44	81.334	41.713	43.219	44.745
SMU_08	trcF	transcription-repair coupling factor	-0.676495	-1.59825	0.000372356	3.42904	7762	9779	14869	5081	9125	7440	307.455	457.348	474.816	194.264	278.908	275.128
SMU_09		small RNA binding protein	-0.149744	-1.10937	0.618068	0.208964	1042	1677	2989	944	2436	2088	41.274	78.431	95.449	36.092	74.457	77.213
SMU_10		cell-division protein DivIC	-0.0598402	-1.04235	0.875612	0.0576884	853	1733	3501	796	2828	2544	33.788	81.05	111.798	30.434	86.439	94.076
SMU_100		sorbose PTS system, IIB component	-0.237002	-1.17854	0.251547	0.599381	3922	3233	4510	3468	4611	2529	155.352	151.202	144.019	132.594	140.936	93.521
SMU_1000		hypothetical protein	0.588432	1.50361	0.588729	0.230084	1	1	1	2	2	1	0.04	0.047	0.032	0.076	0.061	0.037
SMU_1001	smf	DNA processing protein, Smf family	-1.81524	-3.51918	9.6467e-15	14.0156	2056	1512	2612	446	680	734	81.439	70.714	83.41	17.052	20.784	27.143
SMU_1002	topA	DNA topoisomerase I	-0.165698	-1.12171	0.285467	0.544444	27857	23625	36897	25762	31726	25541	1103.42	1104.9	1178.24	984.97	969.713	944.497
SMU_1003	gid	glucose-inhibited division protein	-0.29827	-1.22967	0.118865	0.924945	22383	16365	24195	19356	19580	14828	886.598	765.364	772.626	740.046	598.468	548.334
SMU_1004	gtfB	glucosyltransferase-I	1.45069	2.73338	2.85364e-11	10.5446	35554	22996	34282	91682	116607	63299	1408.31	1075.48	1094.74	3505.32	3564.12	2340.77
SMU_1005	gtfC	glucosyltransferase-SI	1.316	2.48974	5.97807e-13	12.2234	156479	117741	186864	360855	492071	367314	6198.19	5506.55	5967.18	13796.7	15040.3	13583.1
SMU_1006		ABC transporter, ATP-binding protein	1.61428	3.0616	1.23894e-14	13.907	1568	1540	2134	3493	8056	6060	62.109	72.023	68.146	133.549	246.234	224.097
SMU_1007		ABC transporter permease	1.32892	2.51214	6.87836e-12	11.1625	3947	3410	5216	7003	15742	11709	156.342	159.48	166.564	267.749	481.158	432.994
SMU_1008		response regulator	0.0333177	1.02336	0.859979	0.0655121	1998	2134	3273	2193	3194	2638	79.141	99.804	104.518	83.846	97.625	97.552
SMU_1009		sensor histidine kinase	0.0898998	1.0643	0.662156	0.17904	1704	1781	2957	1684	3065	2550	67.496	83.294	94.427	64.385	93.683	94.298
SMU_101		sorbose PTS system, IIC component	1.19842	2.29489	3.66277e-06	5.43619	2299	1635	2570	6530	5316	3542	91.064	76.466	82.069	249.664	162.485	130.982
SMU_1010	citC	citrate lyase synthetase	0.0902691	1.06457	0.626481	0.203092	2163	2104	3161	2184	3309	2929	85.677	98.401	100.941	83.502	101.14	108.313
SMU_1011	citG	citG protein	0.169612	1.12476	0.42935	0.367189	1250	1090	1816	1194	2088	1709	49.513	50.977	57.991	45.651	63.82	63.198
SMU_1012c		transcriptional regulator	0.230347	1.17312	0.292019	0.534589	803	788	1112	844	1372	1191	31.807	36.853	35.51	32.269	41.936	44.043
SMU_1013c		Mg2+/citrate complex transporter	0.350104	1.27465	0.0969992	1.01323	1082	1046	1450	1230	2065	1628	42.858	48.92	46.303	47.027	63.117	60.203
SMU_1014		hypothetical protein	0.425603	1.34313	0.056929	1.24467	883	847	1599	1157	1853	1674	34.976	39.613	51.061	44.236	56.637	61.904
SMU_1016	bcc	biotin carboxyl carrier protein	0.269935	1.20575	0.243128	0.614166	1384	1038	1472	1723	1861	1382	54.821	48.546	47.006	65.876	56.882	51.106
SMU_1017	oadB	oxaloacetate decarboxylase, sodium ion pump subunit	0.364893	1.28779	0.0526674	1.27846	3500	3162	5004	3656	6438	5982	138.636	147.882	159.794	139.781	196.779	221.212
SMU_1018		hypothetical protein	0.720447	1.64769	0.00278498	2.55518	414	351	645	565	974	918	16.399	16.416	20.597	21.602	29.771	33.947
SMU_1019	cilG	citrate lyase, gamma subunit	0.34009	1.26584	0.104255	0.981901	1257	1008	1679	1479	2021	1771	49.79	47.142	53.616	56.547	61.772	65.491
SMU_102		PTS system, IID component	1.88495	3.69341	7.99927e-16	15.0969	2465	2448	3929	13498	11602	8316	97.639	114.489	125.466	516.075	354.618	307.523
SMU_1020	cilB	citrate lyase, beta subunit	0.322062	1.25012	0.087996	1.05554	3849	3057	4226	4814	5545	4422	152.46	142.971	134.95	184.056	169.484	163.524
SMU_1021	cilA	citrate lyase alpha chain	0.471112	1.38618	0.00403101	2.39459	6440	5570	8069	8773	11689	9180	255.091	260.5	257.67	335.422	357.277	339.473
SMU_1022	citG2	conserved hypothetical protein (possible CitXG protein)	0.422259	1.34002	0.0385534	1.41394	1313	1264	1868	1734	2387	2199	52.008	59.115	59.651	66.297	72.959	81.318
SMU_1023	pycB	pyruvate carboxylase/oxaloacetate decarboxylase, alpha subunit	0.411561	1.33012	0.0175157	1.75657	5613	4687	6062	7123	8700	7460	222.333	219.203	193.58	272.337	265.918	275.868
SMU_1024c			1.59015	3.01081	0.0195257	1.70939	8	3	1	10	15	16	0.317	0.14	0.032	0.382	0.458	0.592
SMU_1025		transcriptional regulator	-0.143306	-1.10443	0.604439	0.218648	170	212	266	180	220	223	6.734	9.915	8.494	6.882	6.724	8.246
SMU_1026		conserved hypothetical protein	-0.195569	-1.14518	0.467989	0.329764	217	233	361	165	312	281	8.595	10.897	11.528	6.309	9.536	10.391
SMU_1027		transcriptional regulator (TetR/AcrR family)	-0.33809	-1.26408	0.244038	0.612542	168	196	410	167	245	218	6.655	9.167	13.093	6.385	7.488	8.062
SMU_1028		hydrolase or acyltransferase	-0.197544	-1.14674	0.400045	0.397891	1475	1841	3450	1394	2721	2097	58.425	86.101	110.17	53.297	83.168	77.546
SMU_1029		hypothetical - transposon	0.0867556	1.06198	0.865867	0.0625487	9	16	25	18	19	18	0.356	0.748	0.798	0.688	0.581	0.666
SMU_103		PTS system, IIA component	1.85511	3.61778	1.74531e-16	15.7581	616	611	1167	2786	3482	2677	24.4	28.575	37.266	106.518	106.428	98.994
SMU_1030		polyribonucleotide nucleotidyltransferase	0.0786522	1.05603	0.884948	0.0530824	9	13	24	20	21	9	0.356	0.608	0.766	0.765	0.642	0.333
SMU_1031	xis	transposon excisionase TN916 orf1-like	0.0645597	1.04577	0.908142	0.0418461	6	17	30	8	28	23	0.238	0.795	0.958	0.306	0.856	0.851
SMU_1032	tnr5	transposon/phage-related integrase	0.302759	1.2335	0.161307	0.792348	1179	902	1397	1381	1802	1372	46.701	42.185	44.611	52.8	55.079	50.736
SMU_1034c		conserved hypothetical protein (possible integrase/recombinase)	-0.219173	-1.16407	0.336513	0.472998	3720	3730	6063	2243	6072	4344	147.35	174.446	193.611	85.758	185.592	160.639
SMU_1035	glrA	ABC transporter ATP-binding protein homolog	0.285669	1.21898	0.210149	0.677474	612	542	766	599	1038	892	24.242	25.348	24.461	22.902	31.727	32.986
SMU_1036		conserved hypothetical protein	0.320028	1.24835	0.201023	0.696754	469	351	528	408	705	701	18.577	16.416	16.861	15.599	21.549	25.923
SMU_1037c		histidine kinase	-0.0151165	-1.01053	0.936514	0.0284857	2137	2187	3693	2165	3363	2840	84.647	102.282	117.93	82.775	102.791	105.022
SMU_1038c		response regulator	-0.122763	-1.08882	0.491361	0.308599	4010	3754	5570	4035	4690	4153	158.837	175.568	177.868	154.272	143.351	153.576
SMU_1039c		UDP-glucose:(glucosyl) LPS alpha1,2-glucosyltransferase	0.208932	1.15583	0.318318	0.497139	2090	2279	3882	2162	4164	3807	82.786	106.585	123.965	82.661	127.274	140.781
SMU_104		glycosyl hydrolase, alpha-glucosidase	1.89092	3.70873	2.4567e-21	20.6096	4999	4800	9437	25763	27332	19672	198.012	224.488	301.354	985.008	835.41	727.463
SMU_1040c		oxidoreductase, short-chain dehydrogenase/reductase	-0.149598	-1.10926	0.445437	0.351213	3283	2746	3795	3246	3390	2702	130.041	128.426	121.187	124.106	103.616	99.919
SMU_1041		ABC transporter, ATP-binding protein	0.287801	1.22078	0.113058	0.946697	2957	3137	4726	3491	5557	5019	117.128	146.712	150.917	133.473	169.851	185.601
SMU_1042		conserved hypothetical protein; possible ABC transporter, permease	0.442364	1.35883	0.0298042	1.52572	3880	4143	6851	4359	8907	8329	153.688	193.761	218.775	166.66	272.245	308.003
SMU_1043c		phosphate acetyltransferase	0.507339	1.42143	0.00293028	2.53309	16063	13358	18724	24194	27179	21037	636.261	624.732	597.919	925.02	830.733	777.94
SMU_1044c		ribosomal large subunit pseudouridine synthase	0.569697	1.48421	0.00119741	2.92176	5290	5053	7671	6487	11876	10383	209.539	236.32	244.96	248.02	362.993	383.959
SMU_1045c		NAD(+) kinase (ATP-NAD kinase)	0.478411	1.39321	0.00800504	2.09664	6147	4866	7593	6177	11707	10119	243.485	227.575	242.469	236.168	357.828	374.197
SMU_1046c		GTP pyrophosphokinase	0.740985	1.67132	0.000495153	3.30526	4583	4997	9095	6546	14445	12224	181.534	233.701	290.433	250.276	441.515	452.039
SMU_1047c		hypothetical protein	1.59361	3.01803	9.44318e-08	7.02488	2630	3899	7309	6887	18477	18806	104.175	182.35	233.4	263.314	564.754	695.439
SMU_1048		conserved hypothetical protein	-0.20928	-1.15611	0.501354	0.299856	544	945	1676	535	1250	1107	21.548	44.196	53.52	20.455	38.207	40.936
SMU_105		SCR operon transcriptional repressor	1.6832	3.2114	1.30448e-17	16.8846	5575	4727	7845	22219	22790	15419	220.828	221.074	250.517	849.509	696.582	570.189
SMU_1050	krpS	phosphoribosyl pyrophosphate synthetase	0.249324	1.18865	0.107919	0.966903	18475	15608	22883	21465	27626	22829	731.801	729.96	730.729	820.681	844.396	844.208
SMU_1051		aminotransferase (class V); possible iron-sulfur cofactor synthesis protein;pyridoxal-phosphate dependent aminotransferase	0.189581	1.14043	0.222546	0.65258	9072	8399	12877	9751	14722	12384	359.345	392.807	411.205	372.814	449.982	457.956
SMU_1052		conserved hypothetical protein	0.430006	1.34724	0.126716	0.897168	1733	2290	4224	1828	5333	4714	68.645	107.1	134.886	69.891	163.005	174.322
SMU_1053		possible redox-sensing transcriptional repressor Rex	-0.23288	-1.17518	0.171253	0.766362	4884	4364	7180	3983	6002	4831	193.457	204.097	229.281	152.284	183.453	178.649
SMU_1054		glutamine amidotransferase	-0.380471	-1.30177	0.0290331	1.53711	6727	5074	7651	4963	6036	4836	266.459	237.303	244.322	189.753	184.492	178.833
SMU_1055	radC	DNA repair protein RadC	-0.384523	-1.30543	0.102061	0.99114	1568	1578	2602	954	1994	1773	62.109	73.8	83.09	36.475	60.947	65.565
SMU_1056		DNA repair protein RadC	0.65203	1.57138	0.31718	0.498694	9	4	29	4	39	26	0.356	0.187	0.926	0.153	1.192	0.961
SMU_1057	satE	acid tolerance protein	0.242366	1.18293	0.279476	0.553656	2108	1912	2858	1647	4088	3177	83.499	89.421	91.265	62.97	124.951	117.484
SMU_1058	satD	acid tolerance protein	0.554753	1.46892	0.00411355	2.38578	2354	2298	3907	3033	5271	5025	93.243	107.474	124.763	115.962	161.109	185.823
SMU_1059	satC	acid tolerance protein	0.590939	1.50623	0.0572929	1.2419	736	955	1776	827	2431	2314	29.153	44.664	56.714	31.619	74.304	85.571
SMU_1060	ffh	signal recognition particle	0.23214	1.17458	0.135577	0.867813	17491	15192	22197	20720	26461	21233	692.824	710.505	708.823	792.197	808.787	785.188
SMU_1061	ylxM	DNA-binding protein	0.511766	1.42579	0.0524502	1.28025	1874	2378	4239	2116	5890	4977	74.23	111.215	135.365	80.902	180.029	184.048
SMU_1062	opuAb	glycine-betaine binding ABC transporter permease	0.540947	1.45493	0.000420484	3.37625	31411	26955	39895	42373	61983	48487	1244.2	1260.64	1273.98	1620.07	1894.53	1793.03
SMU_1063	opuAa	amino acid ABC transporter, ATP-binding protein	0.61608	1.53271	6.27576e-05	4.20233	16459	15426	22273	24232	37143	27620	651.947	721.448	711.25	926.472	1135.29	1021.38
SMU_1064c		transcriptional regulator	0.345691	1.27076	0.19168	0.717424	461	561	1048	595	1273	920	18.26	26.237	33.466	22.749	38.91	34.021
SMU_1065c		transcriptional regulator, GntR family	0.212989	1.15909	0.349403	0.456673	1077	1198	2107	1653	2123	1500	42.66	56.028	67.283	63.2	64.89	55.469
SMU_1066	guaA	GMP synthase	0.181229	1.13385	0.329014	0.482786	35737	28062	39830	43949	45598	34228	1415.56	1312.41	1271.9	1680.32	1393.71	1265.74
SMU_1067c		ABC transporter, permease protein	-0.4799	-1.39465	0.00955064	2.01997	4086	3638	5053	2541	4622	2819	161.848	170.143	161.359	97.151	141.273	104.246
SMU_1068c		ABC transporter, ATP-binding protein	-0.49844	-1.41269	0.00981004	2.00833	2954	2481	3830	1869	3221	1982	117.009	116.032	122.304	71.458	98.451	73.294
SMU_1069c		hypothetical protein	-0.371077	-1.29332	0.159627	0.796894	1018	767	1124	450	1197	844	40.323	35.871	35.893	17.205	36.587	31.211
SMU_106c			0.951817	1.93431	2.86908e-05	4.54226	7493	6356	8531	18433	15545	11117	296.8	297.26	272.423	704.757	475.137	411.102
SMU_107		hypothetical protein	0.00147412	1.00102	0.998427	0.000683751	9	2	5	6	6	5	0.356	0.094	0.16	0.229	0.183	0.185
SMU_1070c		conserved hypothetical protein	-0.155787	-1.11403	0.634241	0.197745	943	1001	1740	461	2062	1148	37.353	46.815	55.564	17.626	63.026	42.453
SMU_1071c		conserved hypothetical protein	-0.124206	-1.08991	0.517998	0.285672	2038	2269	3457	2046	2914	2567	80.726	106.117	110.393	78.226	89.067	94.927
SMU_1072c		acyltransferase	0.488561	1.40304	0.167009	0.777261	318	213	343	187	462	680	12.596	9.962	10.953	7.15	14.121	25.146
SMU_1073	fthS	formate--tetrahydrofolate ligase	0.49485	1.40917	0.065072	1.18661	14213	10677	15165	13015	15509	31259	562.982	499.346	484.268	497.608	474.037	1155.95
SMU_1074		flavoprotein	0.378683	1.30015	0.0528232	1.27718	1796	2018	3407	2654	3795	3381	71.14	94.379	108.797	101.472	115.995	125.028
SMU_1075	dfp	DNA/pantothenate metabolism flavoprotein	0.260645	1.19801	0.164085	0.784932	3570	2837	4669	4530	4780	4505	141.409	132.682	149.096	173.197	146.102	166.593
SMU_1076		conserved hypothetical protein (possible membrane protein)	0.689289	1.61249	7.73308e-05	4.11165	6877	7380	12648	11224	17632	16756	272.4	345.15	403.892	429.132	538.927	619.631
SMU_1077	pgm	phosphoglucomutase	1.26356	2.40088	1.97043e-11	10.7054	45925	37416	51393	119166	116634	104220	1819.11	1749.88	1641.15	4556.12	3564.95	3854.02
SMU_1078c		multidrug ABC transporter, ATP-binding and permease protein	0.159272	1.11672	0.2976	0.526368	23480	20301	28324	23742	34138	28482	930.051	949.444	904.478	907.738	1043.44	1053.25
SMU_1079c		ABC transporter, ATP-binding / permease protein	0.206299	1.15372	0.178086	0.749369	17128	15752	22765	17971	28532	22453	678.446	736.695	726.961	687.093	872.088	830.303
SMU_108		hypothetical protein	0.301781	1.23266	0.476868	0.321602	61	78	175	51	154	199	2.416	3.648	5.588	1.95	4.707	7.359
SMU_1080c		conserved hypothetical protein	0.117534	1.08488	0.498469	0.302362	6592	6411	10446	6316	11281	9552	261.111	299.832	333.575	241.482	344.807	353.229
SMU_1081c		conserved hypothetical protein	0.308139	1.23811	0.109736	0.95965	11132	11545	18628	10782	23677	20588	440.942	539.941	594.853	412.233	723.694	761.336
SMU_1082	glyA	serine hydroxymethyltransferase	0.107653	1.07747	0.512568	0.290249	30208	22619	30757	28593	36458	31429	1196.55	1057.85	982.172	1093.21	1114.35	1162.23
SMU_1083c		conserved hypothetical protein	0.192667	1.14287	0.219511	0.658544	8911	8033	11692	9730	13411	11704	352.968	375.69	373.364	372.011	409.911	432.809
SMU_1084	hemK	protoporphyrinogen oxidase	0.270613	1.20632	0.0770866	1.11302	11775	11196	18215	13297	20972	18433	466.412	523.618	581.665	508.39	641.015	681.645
SMU_1085	rf1	peptide chain release factor 1	0.134759	1.09791	0.404045	0.393571	17390	13742	19529	18354	22341	18447	688.824	642.691	623.625	701.736	682.858	682.163
SMU_1086	kitH	thymidine kinase	0.19841	1.14743	0.187221	0.727644	11800	10384	15755	11962	19028	15617	467.402	485.642	503.109	457.348	581.596	577.511
SMU_1087		4-oxalocrotonate tautomerase	0.0768886	1.05474	0.727229	0.138329	1301	1059	1609	1475	1652	1276	51.533	49.528	51.381	56.394	50.494	47.186
SMU_1088	apbE	thiamine biosynthesis lipoprotein	0.620044	1.53692	0.000150099	3.82362	13774	12821	18438	23954	26158	22601	545.593	599.617	588.786	915.844	799.526	835.776
SMU_1089		conserved hypothetical protein	0.857243	1.81157	8.44663e-08	7.07332	10208	9806	14610	20830	23333	21570	404.342	458.61	466.545	796.402	713.179	797.65
SMU_109		lantibiotic related antibiotic efflux protein/macrolide permease	-0.319964	-1.2483	0.176018	0.754442	1515	1471	2265	889	1995	1676	60.01	68.796	72.329	33.99	60.978	61.978
SMU_1090		conserved hypothetical protein	0.840385	1.79053	1.18538e-06	5.92614	27348	21855	32044	51647	54597	46670	1083.26	1022.12	1023.27	1974.64	1668.77	1725.84
SMU_1091	wapE	hypothetical protein (possible cell wall protein)	0.417692	1.33579	0.0132715	1.87708	9025	7762	12746	13691	15196	12233	357.483	363.016	407.022	523.454	464.47	452.372
SMU_1093		ABC transporter permease protein	0.0866304	1.06189	0.70993	0.148784	1131	1062	1464	861	1917	1479	44.799	49.668	46.75	32.919	58.594	54.693
SMU_1094		ABC transporter, ATP-binding protein	0.192156	1.14247	0.513347	0.289589	302	340	485	232	635	543	11.962	15.901	15.488	8.87	19.409	20.08
SMU_1095	opuBc	proline/glycine betaine ABC permease and solute binding protein	0.264987	1.20163	0.0894833	1.04826	15823	14517	22530	16688	28159	23173	626.754	678.936	719.457	638.039	860.687	856.929
SMU_1096	opuBa	ABC transporter, ATP-binding protein	0.0753284	1.0536	0.645996	0.189771	6575	5788	8144	6701	8663	7635	260.438	270.695	260.065	256.202	264.787	282.339
SMU_1097c		transcriptional regulator	0.43528	1.35217	0.16316	0.787386	1208	2098	3494	1515	4146	4148	47.849	98.12	111.575	57.924	126.724	153.391
SMU_1098c		oxidoreductase	-0.114902	-1.0829	0.459964	0.337276	16357	12856	18128	12931	18704	15353	647.906	601.254	578.886	494.396	571.693	567.748
SMU_11		Streptococcus-specific protein	0.0651797	1.04622	0.911448	0.0402679	18	28	22	4	50	30	0.713	1.31	0.703	0.153	1.528	1.109
SMU_110	mutR	transcriptional regulator	0.0979573	1.07026	0.716471	0.144801	705	859	1533	662	1535	1332	27.925	40.174	48.954	25.311	46.918	49.257
SMU_1100c		permease	0.174284	1.1284	0.267492	0.572689	9459	9162	13502	9933	15244	13523	374.674	428.492	431.163	379.773	465.937	500.075
SMU_1102	ascB	6-phospho-beta-glucosidase, required for arbutin uptake and metabolism	0.0211709	1.01478	0.902584	0.0445122	3555	3252	5192	3508	5362	4077	140.815	152.091	165.798	134.123	163.891	150.766
SMU_1104c		phosphoglycerate mutase-like protein	-0.197326	-1.14657	0.391564	0.407197	1342	1064	1494	1248	1262	1070	53.157	49.762	47.708	47.715	38.573	39.568
SMU_1105c		phosphoglycerate mutase-like protein	-0.0874754	-1.06251	0.70529	0.151632	2676	1754	2673	2572	2415	2008	105.997	82.032	85.358	98.336	73.815	74.255
SMU_1106c		phosphoglycerate mutase-like protein	-0.026244	-1.01836	0.900464	0.0455335	1584	1387	2157	1328	2144	1908	62.743	64.868	68.88	50.774	65.532	70.557
SMU_1107c		conserved hypothetical protein	0.113388	1.08177	0.595778	0.224916	1131	1086	1712	1092	1833	1609	44.799	50.79	54.67	41.751	56.026	59.5
SMU_1108c		hydrolase	0.0478776	1.03374	0.796183	0.0989872	2421	2180	3502	2212	3836	2919	95.897	101.955	111.83	84.572	117.248	107.944
SMU_1109c		conserved hypothetical protein	-0.573779	-1.48842	0.00103536	2.98491	23769	18596	25566	16185	17806	14387	941.498	869.704	816.406	618.808	544.245	532.026
SMU_1111c		conserved hypothetical protein	0.408086	1.32692	0.04903	1.30954	2237	2526	4060	2602	5629	4362	88.608	118.137	129.649	99.483	172.052	161.305
SMU_1112c		conserved hypothetical protein	0.293997	1.22603	0.123977	0.906657	2135	1821	2455	2223	3503	2776	84.568	85.165	78.396	84.993	107.07	102.655
SMU_1113	srtA	sortase	0.451192	1.36717	0.00795322	2.09946	4639	4687	6997	5766	9823	8326	183.752	219.203	223.437	220.454	300.243	307.892
SMU_1114	gyrA	DNA gyrase A subunit	0.333575	1.26013	0.0470181	1.32773	26872	20987	28732	33101	38535	31063	1064.41	981.527	917.507	1265.57	1177.83	1148.7
SMU_1115	ldh	L-lactate dehydrogenase	-0.149375	-1.10909	0.438443	0.358086	144215	118420	161671	141342	137434	123309	5712.4	5538.31	5162.69	5403.99	4200.71	4559.92
SMU_1116c		hypothetical protein	0.850343	1.80293	1.23595e-06	5.908	7976	8871	15004	14158	24585	21992	315.932	414.882	479.127	541.309	751.447	813.256
SMU_1117	naoX	H2O-forming NADH Oxidase	0.808871	1.75184	6.9959e-07	6.15516	19949	17062	23095	35698	41778	34429	790.187	797.961	737.499	1364.86	1276.95	1273.17
SMU_1118c		ribonucleoside ABC transporter permease	0.0470585	1.03316	0.766559	0.115454	19606	16114	22404	18905	25826	19635	776.6	753.625	715.433	722.803	789.378	726.095
SMU_1119c		ribonucleoside ABC transporter permease	-0.216423	-1.16185	0.288001	0.540606	28092	20118	24879	23650	25132	18470	1112.73	940.886	794.468	904.221	768.166	683.014
SMU_1120		ribonucleoside ABC transporter, ATP-binding protein	0.0518653	1.0366	0.736557	0.132794	27593	24594	36792	30161	37288	29992	1092.97	1150.22	1174.89	1153.16	1139.72	1109.09
SMU_1121c		ribonucleoside ABC transporter, solute-binding protein	0.0246689	1.01725	0.894902	0.0482243	39327	30849	44942	44077	44937	33947	1557.76	1442.76	1435.14	1685.21	1373.51	1255.35
SMU_1122	cdd	cytidine deaminase	0.19606	1.14557	0.257506	0.589213	3779	3719	6171	4641	6586	5258	149.687	173.931	197.06	177.441	201.303	194.439
SMU_1123	deoC	deoxyribose-phosphate aldolase	0.218922	1.16386	0.194392	0.711322	6011	6599	9601	7589	11739	8285	238.098	308.624	306.591	290.153	358.806	306.376
SMU_1124	pdp	pyrimidine-nucleoside phosphorylase	0.373785	1.29575	0.0745251	1.1277	4664	3572	5288	6835	6320	5120	184.743	167.057	168.863	261.325	193.172	189.336
SMU_1125c		conserved hypothetical protein	0.328785	1.25596	0.0974709	1.01112	1527	1404	2286	2097	2785	2019	60.485	65.663	72.999	80.175	85.124	74.662
SMU_1126	coaA	pantothenate kinase	0.358543	1.28213	0.117498	0.92997	1097	1255	2033	1342	2457	2182	43.453	58.694	64.92	51.309	75.099	80.69
SMU_1127	rs20	30S ribosomal protein S20	0.565127	1.47952	0.0661694	1.17934	2941	5994	12006	6887	16005	9573	116.494	280.329	383.391	263.314	489.197	354.006
SMU_1128	ciaH	two-component sensor histidine kinase	0.116984	1.08447	0.561285	0.250816	3532	4185	6683	3638	7104	5943	139.904	195.726	213.41	139.093	217.136	219.77
SMU_1129	ciaR	two-component response regulator	-0.0650082	-1.04609	0.725113	0.139594	2294	2143	3466	2076	3271	2680	90.866	100.225	110.681	79.373	99.979	99.105
SMU_112c		transcriptional regulator, RpiR family	0.51653	1.43051	0.0378276	1.42219	830	1129	1900	1313	2510	2025	32.877	52.801	60.673	50.2	76.719	74.884
SMU_113		fructose-1-phosphate kinase	-0.599792	-1.5155	0.0147022	1.83262	336	369	538	243	336	290	13.309	17.258	17.18	9.291	10.27	10.724
SMU_1131c		hypothetical protein	0.273512	1.20875	0.282257	0.549355	365	275	388	308	605	446	14.458	12.861	12.39	11.776	18.492	16.493
SMU_1132	pepN	lysyl-aminopeptidase	0.398644	1.31827	0.0116345	1.93425	60759	54125	82998	72166	112011	94328	2406.68	2531.34	2650.4	2759.15	3423.64	3488.21
SMU_1133	phoU	phosphate uptake regulatory protein	0.40145	1.32084	0.01462	1.83505	4449	4361	6274	5487	8848	7052	176.226	203.957	200.349	209.787	270.441	260.78
SMU_1134c		phosphate ABC transporter, ATP-binding protein	0.480612	1.39534	0.0045454	2.34243	7149	6538	10488	8481	15081	12548	283.174	305.771	334.916	324.258	460.955	464.02
SMU_1135	pstB	phosphate ABC transporter, ATP-binding protein	0.508212	1.42229	0.00332391	2.47835	7736	7242	11624	9012	17099	14485	306.426	338.696	371.192	344.56	522.635	535.65
SMU_1136	pstC	phosphate ABC transporter, permease	0.475316	1.39022	0.00227461	2.64309	14235	11476	16609	17817	23466	21399	563.853	536.714	530.38	681.205	717.244	791.327
SMU_1137	pstC1	phosphate ABC transporter, permease	0.428743	1.34606	0.0101187	1.99488	14930	10601	15271	16048	22002	20809	591.382	495.791	487.653	613.57	672.497	769.509
SMU_1138	pstS	phosphate ABC transporter, periplasmic phosphate-binding protein	0.360006	1.28343	0.0218685	1.66018	11980	9525	13397	13996	18621	15295	474.532	445.468	427.81	535.115	569.156	565.603
SMU_1139c		rRNA methyltransferase, NOL1/NOP2/sun family	0.332327	1.25904	0.0376665	1.42404	5116	4474	6788	5790	8749	7472	202.647	209.242	216.763	221.372	267.415	276.312
SMU_114		PTS system, fructose-specific IIBC component	-0.291254	-1.2237	0.203897	0.69059	797	654	1166	715	847	665	31.569	30.586	37.234	27.337	25.889	24.591
SMU_1140c		conserved hypothetical protein (possible myo-inositol-1(or 4)-monophosphatase)	0.329331	1.25643	0.0607646	1.21635	3545	3501	5165	4239	6372	5739	140.419	163.736	164.935	162.071	194.762	212.226
SMU_1141c		conserved hypothetical protein	0.330374	1.25734	0.0990161	1.00429	1409	1383	2223	1705	2778	2225	55.811	64.681	70.988	65.188	84.91	82.28
SMU_1142c		conserved hypothetical protein (possible arsenate reductase)	0.2937	1.22578	0.0969002	1.01368	5225	5710	8697	6055	11142	8626	206.964	267.047	277.724	231.503	340.558	318.986
SMU_1143c		bifunctional protein: riboflavin kinase/flavin adenine dinucleotide (FAD) synthase	0.199752	1.1485	0.238852	0.621872	4400	4127	7024	5198	7272	6290	174.286	193.013	224.299	198.737	222.271	232.602
SMU_1144	truB	tRNA pseudouridine synthase B	-0.143909	-1.10489	0.463894	0.333582	5627	4526	6810	5749	5888	4436	222.887	211.674	217.466	219.804	179.968	164.042
SMU_1145c		histidine kinase related to CovS	0.042106	1.02962	0.840726	0.0753454	1260	1252	1937	1283	2039	1561	49.909	58.554	61.855	49.053	62.323	57.725
SMU_1146c		response regulator related to CovR	-0.00319141	-1.00221	0.989029	0.00479107	452	398	681	430	646	538	17.904	18.614	21.747	16.44	19.745	19.895
SMU_1147c		hypothetical protein	-0.757313	-1.69034	0.0288662	1.53961	102	99	119	58	99	50	4.04	4.63	3.8	2.218	3.026	1.849
SMU_1148		ABC transporter, ATPase component	-0.156293	-1.11442	0.52942	0.276199	304	249	399	263	388	259	12.042	11.645	12.741	10.055	11.859	9.578
SMU_1149		ABC transporter, membrane spanning	-0.348517	-1.27325	0.168934	0.772283	320	310	422	288	310	273	12.675	14.498	13.476	11.011	9.475	10.095
SMU_115		PTS system, fructose-specific IIA component	-0.0582851	-1.04123	0.828876	0.0815103	203	203	231	186	262	215	8.041	9.494	7.377	7.111	8.008	7.951
SMU_1150		ABC transporter, membrane spanning	-0.0616898	-1.04369	0.803298	0.0951235	505	312	612	402	569	471	20.003	14.592	19.543	15.37	17.392	17.417
SMU_1151c		conserved hypothetical protein	0.0104759	1.00729	0.95226	0.0212443	8358	6790	10188	8886	9761	8181	331.063	317.557	325.336	339.742	298.348	302.53
SMU_1152c		conserved hypothetical protein	-0.184736	-1.13661	0.407377	0.390004	727	637	1023	583	867	778	28.797	29.791	32.668	22.29	26.5	28.77
SMU_1153c		conserved hypothetical protein	0.0947116	1.06785	0.612386	0.212975	2194	2185	3375	2611	3580	2567	86.905	102.189	107.775	99.827	109.424	94.927
SMU_1154c		conserved hypothetical protein	-0.0320552	-1.02247	0.933228	0.0300122	207	168	244	316	152	139	8.199	7.857	7.792	12.082	4.646	5.14
SMU_1155		hypothetical protein	-0.0826976	-1.059	0.944058	0.0250012	1	1	1	1	1	1	0.04	0.047	0.032	0.038	0.031	0.037
SMU_1156c		hypothetical protein	0.355962	1.27984	0.590517	0.228768	4	10	21	2	23	23	0.158	0.468	0.671	0.076	0.703	0.851
SMU_1157c		conserved hypothetical protein	0.212794	1.15893	0.420008	0.376742	1896	2521	4545	1877	4882	4314	75.101	117.903	145.137	71.764	149.22	159.53
SMU_1158c		conserved hypothetical protein	-0.0186675	-1.01302	0.92556	0.0335955	2259	1725	2993	2343	2648	2189	89.48	80.675	95.576	89.581	80.937	80.948
SMU_1159c		hypothetical protein	-0.113034	-1.0815	0.692999	0.159267	245	161	436	206	293	297	9.705	7.53	13.923	7.876	8.956	10.983
SMU_116	lacD2	tagatose 1,6-aldolase	-0.380616	-1.3019	0.104937	0.979072	680	762	982	636	696	634	26.935	35.637	31.358	24.316	21.273	23.445
SMU_1160c		hypothetical protein	0.328354	1.25558	0.325718	0.487158	336	508	909	348	1113	903	13.309	23.758	29.027	13.305	34.019	33.393
SMU_1161c		conserved hypothetical protein	0.0841882	1.06009	0.776078	0.110094	332	426	900	362	796	679	13.151	19.923	28.74	13.841	24.33	25.109
SMU_1163c		ABC transporter, ATPase component	-0.214577	-1.16036	0.206119	0.685881	6369	5293	7375	5345	7077	5127	252.278	247.545	235.508	204.358	216.31	189.595
SMU_1164c		ABC transporter, ATPase component	-0.253183	-1.19183	0.184143	0.734844	4634	3488	5537	4003	4533	3508	183.554	163.128	176.815	153.048	138.552	129.725
SMU_1165c		transcriptional regulator (TetR/AcrR family)	0.0528846	1.03734	0.840212	0.0756113	394	455	834	393	823	636	15.606	21.28	26.632	15.026	25.155	23.519
SMU_1166c		ABC transporter permease	-0.324535	-1.25226	0.101901	0.991822	2504	2519	3405	1645	3233	2458	99.184	117.809	108.733	62.894	98.817	90.896
SMU_1167c		ABC transporter ATP-binding protein	-0.442778	-1.35922	0.054117	1.26667	775	667	839	506	751	562	30.698	31.194	26.792	19.346	22.955	20.783
SMU_1168		transcriptional regulator (TetR/AcrR family)	-0.125716	-1.09105	0.519752	0.284204	2481	2491	3280	1868	3424	2929	98.273	116.5	104.741	71.42	104.655	108.313
SMU_1169c		thioredoxin family protein	-0.0968639	-1.06945	0.586329	0.231858	3210	3326	5017	2916	4526	4054	127.149	155.552	160.209	111.489	138.338	149.915
SMU_1170	ccdA	cytochrome c-type biogenesis protein	0.154233	1.11283	0.423089	0.373568	2831	2706	4586	2636	5007	4375	112.137	126.555	146.446	100.783	153.04	161.786
SMU_1171c		conserved hypothetical protein	0.206098	1.15356	0.237469	0.624394	2949	2985	4256	3250	5120	4227	116.811	139.604	135.908	124.259	156.494	156.313
SMU_1172c		conserved hypothetical protein	-0.11537	-1.08325	0.477529	0.321	6312	5777	8696	5633	8040	6736	250.02	270.181	277.692	215.369	245.745	249.095
SMU_1173	cysD	O-acetylhomoserine sulfhydrylase	-0.119936	-1.08669	0.463498	0.333952	18810	15323	21243	17228	20111	16772	745.071	716.631	678.359	658.685	614.698	620.222
SMU_1174	pcrA	ATP-dependent DNA helicase	-0.135692	-1.09862	0.438337	0.358192	20216	16155	23622	19752	20983	16704	800.763	755.543	754.328	755.187	641.351	617.708
SMU_1175		sodium:alanine (or glycine) symporter	-1.8741	-3.66572	8.93799e-25	24.0488	8267	6793	9471	1949	3145	2152	327.459	317.697	302.44	74.517	96.128	79.58
SMU_1176		cation efflux protein	0.0114172	1.00795	0.944143	0.0249622	5624	4833	7144	5602	7265	5964	222.769	226.031	228.131	214.184	222.057	220.546
SMU_1177c		amino acid ABC transporter, amino acid-binding protein	0.0696898	1.04949	0.662548	0.178783	8527	7816	12424	9099	13071	9831	337.757	365.541	396.739	347.886	399.519	363.547
SMU_1178c		amino acid ABC transporter, ATP-binding protein	0.102346	1.07352	0.525297	0.279595	7394	6468	10127	7945	10828	8503	292.879	302.498	323.388	303.765	330.961	314.438
SMU_1179c		amino acid ABC transporter, permease	0.117932	1.08518	0.434532	0.361978	11771	9733	14495	11898	15636	13960	466.253	455.196	462.873	454.901	477.918	516.236
SMU_117c		conserved hypothetical protein	-0.279683	-1.21393	0.210313	0.677135	1166	1131	1887	849	1422	1382	46.186	52.895	60.258	32.46	43.464	51.106
SMU_1180	phnA	alkylphosphonate uptake protein	0.192438	1.14269	0.320827	0.493729	2769	2826	5049	2963	5120	4740	109.681	132.167	161.231	113.286	156.494	175.283
SMU_1182	mtlD	mannitol 1-phosphate 5-dehydrogenase	0.326148	1.25366	0.0693631	1.15887	2573	2705	3499	3539	4675	3554	101.917	126.508	111.735	135.308	142.893	131.426
SMU_1183	mtlA2	phosphotransferase system enzyme II	0.308871	1.23874	0.166932	0.777461	819	697	1028	1079	1249	997	32.441	32.598	32.827	41.254	38.176	36.869
SMU_1184c		transcriptional regulator	0.50148	1.41567	0.010187	1.99195	2075	2538	3986	3202	5161	4521	82.191	118.698	127.286	122.423	157.747	167.185
SMU_1185	mtlA1	mannitol PTS EII	-0.324681	-1.25239	0.280814	0.551581	4879	2985	3264	4118	3043	2230	193.259	139.604	104.23	157.445	93.01	82.465
SMU_1187	glmS	L-glutamine-D-fructose-6-phosphate amidotransferase	-0.102915	-1.07394	0.684863	0.164396	52357	40590	57494	64203	44822	34814	2073.88	1898.33	1835.97	2454.7	1370	1287.41
SMU_1188	lepB	signal peptidase I	0.124102	1.08983	0.522878	0.2816	3477	4319	6587	3927	6995	5801	137.725	201.992	210.345	150.143	213.804	214.519
SMU_1189c		conserved hypothetical protein	0.227318	1.17066	0.275571	0.559766	2196	1609	2199	2299	3124	2146	86.984	75.25	70.221	87.899	95.486	79.358
SMU_118c		esterase	-0.528978	-1.44291	0.00366425	2.43602	6281	5291	7813	4721	4980	4391	248.793	247.451	249.495	180.5	152.215	162.378
SMU_119	adh	alcohol dehydrogenase class III	-0.581596	-1.4965	0.00293342	2.53263	4465	3476	5230	3209	3156	2834	176.86	162.567	167.011	122.691	96.464	104.8
SMU_1190	pykF	pyruvate kinase	-0.303826	-1.23441	0.0837197	1.07717	140610	117900	173785	120549	139180	109803	5569.61	5513.99	5549.52	4609	4254.07	4060.47
SMU_1191	pfk	6-phosphofructokinase	-0.328204	-1.25545	0.127777	0.893549	62816	47342	70352	58760	52655	38214	2488.16	2214.11	2246.57	2246.6	1609.41	1413.14
SMU_1192	dnaE	DNA-polymerase III subunit alpha	0.0594297	1.04205	0.736329	0.132928	14593	15522	23304	12899	25492	21598	578.034	725.938	744.173	493.173	779.17	798.686
SMU_1193		transcriptional regulator, GntR family	0.238271	1.17958	0.214551	0.668469	2481	2444	3827	2420	4750	3936	98.273	114.302	122.209	92.525	145.185	145.552
SMU_1194		ABC transporter, ATP-binding protein	0.200734	1.14928	0.340749	0.467566	3414	3708	5830	3172	7133	5771	135.23	173.417	186.171	121.276	218.022	213.409
SMU_1195		ABC transporter permease protein	0.368382	1.2909	0.0692748	1.15942	4855	4816	7846	4811	10119	9347	192.308	225.236	250.549	183.941	309.29	345.649
SMU_1196c		conserved hypothetical protein	0.411648	1.3302	0.0366649	1.43575	3264	3676	6086	4081	7847	6537	129.288	171.92	194.346	156.031	239.846	241.736
SMU_1197		conserved hypothetical protein	0.294588	1.22653	0.181585	0.740921	2365	2165	3599	1989	4867	3949	93.678	101.253	114.928	76.046	148.761	146.033
SMU_12		conserved hypothetical protein	-0.36423	-1.28719	0.0676624	1.16965	5836	6846	11191	4246	8695	6899	231.166	320.176	357.365	162.339	265.765	255.122
SMU_120		50S ribosomal protein L28	0.211645	1.15801	0.387697	0.411508	1352	1971	3357	2004	3910	2301	53.553	92.18	107.2	76.62	119.51	85.09
SMU_1200	rs1	30S ribosomal protein S1	0.29487	1.22677	0.10358	0.984726	199764	169103	248843	258582	307114	235300	7912.72	7908.67	7946.37	9886.48	9387.02	8701.31
SMU_1201c		conserved hypothetical protein	-0.119885	-1.08665	0.623457	0.205194	670	728	1506	740	1077	937	26.539	34.047	48.092	28.293	32.919	34.65
SMU_1203	ilvE	branched-chain amino acid aminotransferase	-0.0432808	-1.03045	0.810808	0.091082	24492	16854	22690	20816	24837	20873	970.136	788.234	724.566	795.867	759.149	771.876
SMU_1204	parC	DNA topoisomerase IV subunit A	-0.142614	-1.1039	0.396594	0.401654	35173	27433	41949	32967	37218	29518	1393.21	1283	1339.57	1260.44	1137.58	1091.56
SMU_1205c		hypothetical protein	0.21644	1.16186	0.357132	0.447172	2373	2527	4816	2232	5001	4723	93.995	118.184	153.791	85.337	152.857	174.655
SMU_1206c		conserved hypothetical protein	0.305727	1.23604	0.234816	0.629273	2659	3620	6962	3181	7487	6596	105.324	169.301	222.319	121.621	228.842	243.918
SMU_1207	fic	cell filamentation / mobilization protein	-0.16124	-1.11825	0.460906	0.336388	13490	9280	12867	12938	11266	9174	534.344	434.01	410.886	494.664	344.348	339.251
SMU_1208c		hypothetical protein	-0.0468532	-1.03301	0.765642	0.115975	12201	9791	15446	11745	13727	12610	483.286	457.909	493.241	449.052	419.569	466.313
SMU_1209c		hypothetical protein	0.280462	1.21458	0.154169	0.812003	6310	6809	11561	6725	13614	11636	249.941	318.446	369.181	257.12	416.115	430.295
SMU_121	dinF	MATE efflux family , DinF	-0.345175	-1.2703	0.0322767	1.49111	6387	5589	8048	4668	6898	5327	252.991	261.388	256.999	178.474	210.839	196.99
SMU_1210	parE	DNA topoisomerase IV subunit B	-0.0656037	-1.04652	0.728376	0.137644	18409	13972	20742	19285	18320	15423	729.187	653.447	662.36	737.332	559.956	570.337
SMU_1211		conserved hypothetical protein	-0.42291	-1.34063	0.0726736	1.13862	9387	5957	7552	6810	5884	5349	371.822	278.599	241.16	260.37	179.846	197.804
SMU_1213c		5'-nucleotidase/2',3'-cyclic-nucleotide 2'-phosphodiesterase	-0.11907	-1.08603	0.471191	0.326803	29291	23417	35974	28278	31478	26024	1160.23	1095.17	1148.77	1081.16	962.133	962.358
SMU_1214	pyrC	dihydroorotase	-0.0437357	-1.03078	0.797093	0.0984909	17105	13266	19847	17112	18835	15355	677.535	620.429	633.78	654.25	575.697	567.822
SMU_1215	ung	uracil-DNA glycosylase	0.0196756	1.01373	0.908538	0.0416567	8452	6411	9984	8355	9976	8253	334.787	299.832	318.822	319.44	304.919	305.193
SMU_1216c		ABC transporter, amino acid permease	0.0678208	1.04813	0.707645	0.150185	8072	6110	8412	8168	9086	7880	319.735	285.755	268.623	312.291	277.716	291.399
SMU_1217c		amino acid ABC transporter, substrate binding protein	-0.141331	-1.10292	0.43422	0.36229	2682	2852	4447	2575	3617	3351	106.235	133.383	142.007	98.451	110.555	123.919
SMU_1218	nylA	Gln-dependent amidotransferase, subunit A	-0.763498	-1.6976	0.000146585	3.83391	8634	6008	7839	4735	5535	3928	341.996	280.984	250.325	181.035	169.179	145.256
SMU_1219c		conserved hypothetical protein	-0.348215	-1.27298	0.117872	0.928588	858	856	1437	670	1129	830	33.986	40.034	45.888	25.616	34.508	30.693
SMU_1220c		conserved hypothetical protein	-0.742513	-1.67309	4.61346e-06	5.33597	7085	6686	9611	4131	6329	4530	280.639	312.693	306.911	157.942	193.448	167.518
SMU_1221	pyrE	orotate phosphoribosyltransferase	-0.708824	-1.63447	1.60964e-05	4.79327	8435	8393	13222	5481	7822	6142	334.113	392.527	422.222	209.557	239.081	227.129
SMU_1222	pyrF	orotidine 5'-phosphate decarboxylase	-0.813369	-1.75731	0.000650641	3.18666	8391	6376	8260	5476	5251	3119	332.37	298.195	263.769	209.366	160.498	115.339
SMU_1223	pyrDB	dihydroorotate dehydrogenase	-1.51027	-2.84863	6.7054e-09	8.17358	6423	5001	6759	2778	2422	1475	254.417	233.888	215.837	106.212	74.029	54.545
SMU_1224	pyrK	dihydroorotate dehydrogenase electron transfer subunit	-1.38629	-2.61406	2.62452e-10	9.58095	3524	3062	4726	1669	1638	1193	139.587	143.205	150.917	63.812	50.066	44.117
SMU_1225	cpsY	transcriptional regulator, LysR family; probable metCcysK operon transcriptional activator	0.202974	1.15107	0.215391	0.666772	6614	5951	9968	7286	10653	9435	261.983	278.318	318.311	278.569	325.612	348.903
SMU_1226c		histidine protein kinase	-0.092031	-1.06587	0.607623	0.216366	5641	6106	8952	4795	8936	7185	223.442	285.568	285.867	183.329	273.131	265.699
SMU_1227	deoD	purine-nucleotide phosphorylase	-0.150142	-1.10968	0.358433	0.445592	6321	6048	9338	5995	7932	6720	250.377	282.855	298.193	229.209	242.444	248.503
SMU_1228c		glutamine amidotransferase	-0.282613	-1.2164	0.0962515	1.01659	9941	8436	11599	8233	10014	7980	393.766	394.538	370.394	314.776	306.081	295.097
SMU_1229	punA	purine nucleoside phosphorylase	-0.236955	-1.1785	0.191156	0.718612	6214	5111	7882	5859	5936	5208	246.139	239.033	251.698	224.01	181.435	192.59
SMU_123		DNA polymerase III, alpha subunit	-0.406997	-1.32592	0.00859387	2.06581	36184	31516	45256	27202	35778	27735	1433.26	1473.95	1445.17	1040.03	1093.56	1025.63
SMU_1230c		conserved hypothetical protein	0.0651495	1.04619	0.732585	0.135142	3777	4374	7770	4594	6863	5933	149.608	204.565	248.122	175.644	209.769	219.4
SMU_1231c			0.0339915	1.02384	0.869073	0.0609439	1475	1655	2775	1696	2419	2217	58.425	77.402	88.615	64.844	73.937	81.984
SMU_1232c		conserved hypothetical protein	-0.397727	-1.31743	0.098488	1.00662	4068	2942	4139	3580	2886	2332	161.135	137.592	132.172	136.876	88.211	86.236
SMU_1233	deoB	phosphopentomutase	-0.30563	-1.23596	0.14157	0.849028	20215	15433	22066	18971	16290	13343	800.723	721.776	704.64	725.326	497.908	493.419
SMU_1234	rpiA	ribose 5-phosphate isomerase A	-0.456808	-1.3725	0.0330984	1.48019	3259	2496	3732	2649	2498	2066	129.09	116.734	119.175	101.28	76.352	76.4
SMU_1235	thdF	thiophene and furan oxidation protein; tRNA modification GTPase	-0.532689	-1.44662	0.00673536	2.17164	9105	7019	10469	6968	6502	5698	360.652	328.267	334.31	266.411	198.735	210.71
SMU_1236c		conserved hypothetical protein (possible dihydroorotase family)	-0.340875	-1.26652	0.115189	0.938587	1636	2047	3249	1433	2197	2133	64.803	95.735	103.751	54.789	67.152	78.878
SMU_1237c		hypothetical protein	-0.259964	-1.19745	0.319301	0.4958	320	363	576	248	530	355	12.675	16.977	18.394	9.482	16.2	13.128
SMU_1238c		conserved hypothetical protein	0.202182	1.15044	0.187852	0.726184	10023	9370	14924	11967	15207	14290	397.014	438.219	476.572	457.539	464.806	528.439
SMU_1239	pepV	dipeptidase	0.0422965	1.02975	0.822538	0.0848439	19629	15643	22297	22596	22050	17509	777.511	731.597	712.016	863.923	673.964	647.476
SMU_124		transcriptional regulator, MarR family	-0.651025	-1.57028	0.000166088	3.77966	7245	5801	8172	4491	5486	4401	286.977	271.303	260.959	171.706	167.681	162.747
SMU_1240c		nitroreductase family protein	0.0404249	1.02842	0.801569	0.0960589	7518	6770	9641	7423	10061	8742	297.791	316.622	307.869	283.807	307.517	323.276
SMU_1241	uvrC	excinuclease ABC, subunit C	0.150445	1.10991	0.394882	0.403533	9269	7542	10267	10456	11915	9548	367.148	352.727	327.859	399.769	364.185	353.081
SMU_1243		conserved hypothetical protein (possible low temperature requirement protein A)	0.208385	1.15539	0.244666	0.611427	3063	3013	5084	3523	5405	4676	121.326	140.913	162.349	134.696	165.205	172.917
SMU_1245c		hydrolase, haloacid dehalogenase-like family	0.227729	1.17099	0.161524	0.791764	6361	5868	8279	7585	10056	7939	251.961	274.437	264.376	290.001	307.364	293.581
SMU_1246c		transcriptional regulator (TetR/AcrR family)	0.462532	1.37796	0.0304489	1.51643	1310	1573	2224	1716	3063	2777	51.89	73.567	71.02	65.609	93.621	102.692
SMU_1247	eno	enolase	0.241421	1.18216	0.225128	0.647571	224225	189929	266467	300809	306772	238090	8881.63	8882.67	8509.17	11501	9376.57	8804.48
SMU_1249c		hypothetical protein	0.421275	1.33911	0.0983215	1.00735	1601	2059	4319	2233	4778	4143	63.416	96.296	137.92	85.375	146.041	153.207
SMU_125		conserved hypothetical protein	-0.684582	-1.60724	5.93277e-05	4.22674	7621	6236	8377	4516	5570	4687	301.87	291.647	267.505	172.662	170.249	173.323
SMU_1250c		hypothetical protein	0.197738	1.1469	0.541727	0.266219	353	499	1021	371	1033	865	13.982	23.337	32.604	14.185	31.574	31.987
SMU_1251		conserved hypothetical protein	0.0192065	1.0134	0.930636	0.0312203	849	935	1448	893	1473	1123	33.629	43.728	46.239	34.142	45.023	41.528
SMU_1252	grk	glycerate kinase	-0.0773036	-1.05504	0.700214	0.154769	2203	1748	2382	1950	2565	1921	87.262	81.751	76.065	74.555	78.4	71.038
SMU_1253c		hypothetical protein	0.0272246	1.01905	0.912081	0.0399667	423	382	696	360	679	585	16.755	17.866	22.226	13.764	20.754	21.633
SMU_1254		phosphatase	0.00867874	1.00603	0.96555	0.0152251	1767	1461	2208	1525	2372	1962	69.991	68.329	70.509	58.306	72.501	72.554
SMU_1255c		hypothetical protein	0.283234	1.21692	0.187415	0.727195	1566	1397	2046	1425	3026	2199	62.03	65.335	65.335	54.483	92.49	81.318
SMU_1256c		hypothetical protein	0.352256	1.27656	0.159586	0.797005	500	589	1093	678	1246	1006	19.805	27.547	34.903	25.922	38.084	37.201
SMU_1257c		conserved hypothetical protein	-0.146249	-1.10669	0.401008	0.396847	11235	8561	11270	9064	11921	9223	445.022	400.384	359.888	346.548	364.368	341.063
SMU_1258c		type II restriction endonuclease subunit	0.495764	1.41007	0.116483	0.933737	301	431	750	359	1064	826	11.923	20.157	23.95	13.726	32.521	30.545
SMU_1259		restriction endonuclease	0.158248	1.11593	0.546481	0.262425	394	554	706	423	885	703	15.606	25.91	22.545	16.173	27.05	25.997
SMU_1260c		conserved hypothetical protein	0.198042	1.14714	0.468225	0.329545	159	191	330	210	319	288	6.298	8.933	10.538	8.029	9.75	10.65
SMU_1261c		phosphoribosyl-AMP cyclohydrolase/phosphoribosyl-ATP pyrophosphohydrolase	-0.00540908	-1.00376	0.982629	0.00761044	780	809	1053	1003	1075	702	30.896	37.836	33.626	38.348	32.858	25.96
SMU_1262c		hypothetical protein	-0.0211518	-1.01477	0.928739	0.0321064	787	706	1004	570	1198	918	31.173	33.018	32.061	21.793	36.617	33.947
SMU_1263	hisI	phosphoribosyl-AMP cyclohydrolase/phosphoribosyl-ATP pyrophosphatase	-0.158049	-1.11578	0.521964	0.28236	1745	1783	2609	2268	2028	1389	69.12	83.388	83.314	86.713	61.986	51.365
SMU_1264	hisF	cyclase HisF/ imidazoleglycerol-phosphate synthase	-0.393508	-1.31358	0.138729	0.857833	3960	3247	4139	3942	2963	2068	156.857	151.857	132.172	150.716	90.565	76.474
SMU_1265	hisA	phosphoribosylformimino-5-aminoimidazole carboxamide ribotide isomerase	-0.367087	-1.28975	0.104302	0.981707	6617	5152	6954	5998	5380	3835	262.102	240.951	222.064	229.324	164.441	141.817
SMU_1266	hisH	amidotransferase; possible imidazoleglycerol-phosphate synthase	-0.517293	-1.43127	0.0256856	1.59031	4288	3975	4739	3799	3273	2477	169.849	185.904	151.332	145.249	100.04	91.599
SMU_1267c		hypothetical protein	-0.531674	-1.44561	0.0153618	1.81356	2543	2276	2746	1961	2064	1547	100.729	106.445	87.689	74.976	63.087	57.207
SMU_1268	hisB	imidazoleglycerol-phosphate dehydratase	-0.692632	-1.61623	0.00780214	2.10779	4575	3368	3886	3201	2528	1981	181.217	157.516	124.093	122.385	77.269	73.257
SMU_1269	serB	phosphoserine phosphatase	-0.891826	-1.85552	0.000625348	3.20388	8087	5822	7029	4970	4110	2805	320.329	272.285	224.459	190.02	125.623	103.728
SMU_127	adhA	acetoin dehydrogenase (TPP-dependent) E1 component alpha subunit	-0.205755	-1.15329	0.200188	0.698561	12172	12127	17317	12284	14110	11595	482.137	567.16	552.989	469.659	431.276	428.779
SMU_1270	hisD	histidinol dehydrogenase	-0.724504	-1.65233	0.000324375	3.48895	10741	9201	12101	7538	7251	5620	425.455	430.316	386.425	288.204	221.629	207.825
SMU_1271	hisG	ATP phosphoribosyltransferase	-0.858295	-1.8129	0.000120406	3.91935	1949	1664	2276	1159	1271	1007	77.201	77.823	72.68	44.313	38.848	37.238
SMU_1272	hisZ	histidyl-tRNA synthetase	-0.849911	-1.80239	2.97602e-06	5.52636	7044	6375	7942	4134	4708	3801	279.015	298.148	253.614	158.057	143.901	140.56
SMU_1273	hisC	histidinol-phosphate aminotransferase	-0.65949	-1.57952	0.000253782	3.59554	4464	4638	5868	3059	3856	3210	176.821	216.912	187.384	116.956	117.86	118.705
SMU_1276c		cell division regulator	0.0287996	1.02016	0.854472	0.0683021	41026	41590	62850	45611	61971	49398	1625.05	1945.1	2007.01	1743.87	1894.16	1826.72
SMU_1277	gyrB	DNA gyrase subunit B	0.0449898	1.03168	0.780716	0.107507	25503	21196	31017	27068	31293	26303	1010.18	991.302	990.475	1034.9	956.479	972.675
SMU_1278c		phosphoglycolate phosphatase	-0.0209422	-1.01462	0.903569	0.0440388	4739	4460	7468	5263	6446	5440	187.713	208.587	238.478	201.223	197.024	201.169
SMU_1279c	rodA	cell division protein; shape-determining protein	0.178411	1.13164	0.244034	0.61255	15948	14184	21445	15775	25284	21435	631.706	663.362	684.809	603.132	772.812	792.658
SMU_128	adhB	acetoin dehydrogenase (TPP-dependent) E1 component beta subunit	-0.441766	-1.35827	0.0109888	1.95905	21454	18908	24012	16991	18583	14814	849.8	884.296	766.782	649.624	567.994	547.816
SMU_1280c		conserved hypothetical protein (possible alpha/beta superfamily hydrolase)	-0.128291	-1.093	0.643343	0.191558	288	344	456	207	463	415	11.408	16.088	14.562	7.914	14.152	15.347
SMU_1282		transcriptional regulator, AcrR family	-0.275427	-1.21035	0.262252	0.581282	393	484	650	338	550	466	15.567	22.636	20.757	12.923	16.811	17.233
SMU_1284c		conserved hypothetical protein	0.214108	1.15999	0.31505	0.50162	2195	1718	2412	1690	3435	2900	86.945	80.348	77.023	64.614	104.992	107.241
SMU_1286c		multidrug resistance permease	0.0582365	1.04119	0.784302	0.105517	2895	2147	2997	1898	4032	3268	114.672	100.412	95.704	72.567	123.239	120.849
SMU_1287		transcriptional regulator	0.624447	1.54162	0.0720894	1.14213	454	489	857	354	1378	1288	17.983	22.87	27.367	13.535	42.119	47.63
SMU_1288	rl19	50S ribosomal protein L19	-0.167495	-1.12311	0.366216	0.436262	129694	101675	133928	112798	136765	98586	5137.22	4755.17	4276.76	4312.65	4180.26	3645.67
SMU_1289c		voltage-gated chloride channel family	-0.23707	-1.1786	0.194295	0.711539	8391	6196	9019	7032	7683	6442	332.37	289.777	288.006	268.857	234.833	238.223
SMU_129	adhC	dihydrolipoamide S-acetyltransferase	-0.449648	-1.36571	0.00390564	2.40831	33488	31944	42239	25454	32103	26536	1326.47	1493.97	1348.83	973.194	981.237	981.291
SMU_1290c		conserved hypothetical protein	-0.168219	-1.12367	0.35549	0.449172	5701	4092	6200	4656	5774	4685	225.819	191.376	197.986	178.015	176.484	173.25
SMU_1291c		chorismate mutase	-0.179614	-1.13258	0.410156	0.387051	856	830	1378	818	1139	890	33.906	38.818	44.004	31.275	34.814	32.912
SMU_1292c		conserved hypothetical protein	0.731474	1.66034	8.86075e-05	4.05253	4258	3940	6688	5728	10978	9691	168.661	184.267	213.57	219.001	335.545	358.37
SMU_1293c		conserved hypothetical protein	0.554868	1.46903	0.000530614	3.27522	11725	8911	12160	14839	20014	16897	464.431	416.753	388.309	567.346	611.733	624.845
SMU_1294	flaW	flavodoxin	-0.0817355	-1.05829	0.719507	0.142965	977	1016	1481	1183	1217	1024	38.699	47.517	47.293	45.23	37.198	37.867
SMU_1295	add	adenosine deaminase	0.04142	1.02913	0.819763	0.0863116	2933	2580	3619	3185	3719	3047	116.177	120.662	115.567	121.773	113.672	112.677
SMU_1296		glutathione S-transferase	-0.763714	-1.69786	6.82112e-06	5.16614	9111	9220	13423	6210	7266	6193	360.89	431.204	428.64	237.43	222.087	229.015
SMU_1297		conserved hypothetical protein, DHH family	-0.406218	-1.32521	0.00890522	2.05036	11797	11190	16409	8679	11809	11063	467.283	523.338	523.993	331.828	360.945	409.106
SMU_1298	rl31	50S ribosomal protein L31	0.538175	1.45213	0.00839858	2.07579	8974	12492	22379	16923	27735	21842	355.463	584.23	714.635	647.024	847.728	807.709
SMU_1299c		methyltransferase, possible acetate kinase	0.272401	1.20782	0.212215	0.673223	705	601	915	791	1138	929	27.925	28.108	29.219	30.243	34.783	34.354
SMU_13		cell-cycle protein, PP-loop superfamily	-0.27553	-1.21044	0.275444	0.559967	1200	1328	2311	811	2006	1484	47.532	62.108	73.798	31.007	61.314	54.878
SMU_130	adhD	dihydrolipoamide dehydrogenase	-0.624947	-1.54215	0.000180649	3.74316	56593	49112	63768	35853	41730	39462	2241.67	2296.89	2036.32	1370.78	1275.49	1459.29
SMU_1300c		conserved hypothetical protein	0.0939377	1.06728	0.649509	0.187415	1308	1177	1688	1347	1938	1479	51.81	55.046	53.903	51.5	59.235	54.693
SMU_1301c		methyltransferase related segment	0.253233	1.19188	0.193345	0.713667	1715	1769	2532	1929	3245	2535	67.932	82.733	80.855	73.752	99.184	93.743
SMU_1302	adcA	zinc ABC transporter, substrate-binding protein	0.216453	1.16187	0.156815	0.804612	10335	9187	13949	10380	17632	13778	409.373	429.661	445.437	396.863	538.927	509.505
SMU_1303c		dipeptidase	0.174832	1.12883	0.248405	0.604839	18495	16663	25698	20788	28418	23572	732.593	779.301	820.621	794.796	868.604	871.684
SMU_1304c		conserved hypothetical protein	0.131027	1.09507	0.415508	0.381421	9138	9767	15176	9906	15871	13881	361.959	456.786	484.619	378.74	485.101	513.314
SMU_1305c		conserved hypothetical protein	-0.00574487	-1.00399	0.974291	0.0113114	8685	7478	11031	9577	10932	8037	344.016	349.734	352.256	366.162	334.139	297.205
SMU_1306c		conserved hypothetical protein, ATP-binding domain	0.0240118	1.01678	0.890728	0.0502549	8226	6324	9040	8052	9653	7786	325.835	295.763	288.677	307.856	295.046	287.923
SMU_1307c		conserved hypothetical protein	0.216336	1.16178	0.184104	0.734937	6826	6079	9573	7084	11297	9478	270.38	284.305	305.697	270.846	345.296	350.493
SMU_1308	aldR	AldR-related regulatory protein: translation initiation inhibitor	0.112889	1.08139	0.513366	0.289573	4179	3907	5370	4384	6336	4888	165.532	182.724	171.482	167.615	193.661	180.756
SMU_1309c		glycerol dehydrogenase	0.15324	1.11206	0.348089	0.45831	5033	4872	7927	6147	8336	6390	199.359	227.855	253.135	235.021	254.792	236.3
SMU_131	lplA	lipoate-protein ligase	-0.61268	-1.5291	0.000137497	3.86171	25552	26290	37250	16161	23300	22604	1012.12	1229.54	1189.52	617.89	712.171	835.887
SMU_1310		hypothetical protein	0.184081	1.13609	0.51095	0.291621	188	199	304	170	341	332	7.447	9.307	9.708	6.5	10.423	12.277
SMU_1311	asnS	asparaginyl-tRNA synthetase	-0.152952	-1.11184	0.392284	0.4064	34362	26738	38038	32646	33895	27388	1361.09	1250.49	1214.68	1248.17	1036.01	1012.8
SMU_1312	aspB	aspartate aminotransferase	-0.0232676	-1.01626	0.879678	0.0556764	16192	15571	25417	17175	23465	18587	641.371	728.23	811.648	656.659	717.214	687.34
SMU_1313c		ATP-dependent DNA helicase	0.0446036	1.0314	0.776829	0.109675	16993	16067	24616	15492	27116	21260	673.099	751.427	786.07	592.312	828.808	786.187
SMU_1314		conserved hypothetical protein	0.117241	1.08466	0.531199	0.274743	17031	11811	17546	18501	19305	15205	674.604	552.381	560.301	707.357	590.062	562.275
SMU_1315c		ABC transporter, ATP-binding protein	-0.137019	-1.09963	0.490771	0.309121	3906	4088	7078	3185	6070	5305	154.718	191.189	226.024	121.773	185.531	196.177
SMU_1316c		hypothetical protein	-0.226802	-1.17024	0.283111	0.548043	2764	2528	3946	1675	3621	3243	109.483	118.23	126.009	64.041	110.677	119.925
SMU_1317c		hypothetical protein	-0.196351	-1.1458	0.407015	0.39039	1509	1664	2632	1080	2557	1852	59.772	77.823	84.048	41.292	78.155	68.486
SMU_1319c		conserved hypothetical protein	-0.262139	-1.19926	0.177609	0.750535	4584	3612	4909	3884	4349	3373	181.574	168.927	156.76	148.499	132.928	124.732
SMU_132		amino acid amidohydrolase (hippurate amidohydrolase)	-0.515851	-1.42984	0.0022081	2.65598	9522	8617	11924	5858	8326	8308	377.17	403.003	380.772	223.971	254.486	307.227
SMU_1321c		conserved hypothetical protein	-0.170088	-1.12513	0.310244	0.508296	5180	4784	7289	4274	6627	5465	205.182	223.74	232.762	163.41	202.556	202.094
SMU_1322	budC	acetoin reductase	-0.177799	-1.13116	0.361825	0.441501	5932	4470	6057	5217	5766	4480	234.969	209.055	193.42	199.464	176.239	165.669
SMU_1323		conserved hypothetical protein (possible hydrolase)	0.198317	1.14736	0.217185	0.66317	5300	4735	6939	6118	7921	6622	209.935	221.448	221.585	233.912	242.107	244.879
SMU_1324	ftsX	cell division ABC transporter, permease	-0.124132	-1.08985	0.414695	0.382272	15473	14339	22254	13631	21677	15730	612.891	670.611	710.643	521.16	662.563	581.689
SMU_1325	ftsE	cell-division ABC transporter, ATP-binding protein	-0.114508	-1.08261	0.453842	0.343095	18291	15322	24376	16821	22309	17505	724.513	716.585	778.406	643.124	681.88	647.328
SMU_1326	rf2	peptide chain release factor	-0.178701	-1.13186	0.290865	0.536309	31919	25161	36894	29303	32375	25878	1264.32	1176.74	1178.15	1120.35	989.55	956.959
SMU_1327c		conserved hypothetical protein, 4Fe-4S binding domain	-0.605261	-1.52125	0.00125963	2.89976	2583	2532	4196	1749	2607	2106	102.314	118.417	133.992	66.87	79.684	77.879
SMU_1329c		transposase fragment	-0.037695	-1.02647	0.872255	0.0593567	553	524	670	578	656	575	21.905	24.507	21.395	22.099	20.051	21.263
SMU_1330c		transposase, IS1167, fragment	0.485624	1.40019	0.123077	0.909821	87	118	165	137	182	227	3.446	5.519	5.269	5.238	5.563	8.394
SMU_1331c		transposase	0.0884066	1.0632	0.700029	0.154884	498	487	627	524	752	569	19.726	22.776	20.022	20.034	22.985	21.041
SMU_1332c		transposase	-0.0400628	-1.02816	0.872811	0.0590797	439	419	458	399	497	487	17.389	19.596	14.625	15.255	15.191	18.009
SMU_1334	sfp	phosphopantetheinyl transferase	1.04073	2.05727	0.000163364	3.78684	2253	3051	4196	3606	7245	10105	89.242	142.69	133.992	137.87	221.445	373.679
SMU_1335c		enoyl-acyl carrier protein(ACP) reductase; dioxygenase related to 2-nitropropane dioxygenase	1.29604	2.45554	1.35531e-08	7.86796	2783	4034	5326	7281	10924	13501	110.236	188.664	170.077	278.378	333.895	499.262
SMU_1336	pksD	conserved hypothetical protein	1.49133	2.81147	2.04946e-05	4.68836	1881	3526	5163	4296	11627	15885	74.507	164.905	164.872	164.251	355.382	587.421
SMU_1337c		alpha/beta superfamily hydrolases	1.43591	2.70552	9.1521e-07	6.03848	1085	1803	2557	2683	5874	7214	42.977	84.323	81.653	102.58	179.54	266.771
SMU_1338c		ABC transport macrolide permease	1.16505	2.24241	1.22997e-07	6.9101	6909	7211	8418	11520	18365	24892	273.668	337.247	268.814	440.449	561.331	920.497
SMU_1339	bacD	bacitracin synthetase; surfactin synthetase	1.55973	2.94798	1.99794e-07	6.69942	13756	21293	30853	32829	72220	102318	544.88	995.838	985.237	1255.16	2207.42	3783.68
SMU_133c		carbohydrate permease; transmembrane efflux protein	-0.469038	-1.38419	0.0252441	1.59784	1687	1441	2102	1064	1583	1397	66.823	67.393	67.124	40.68	48.385	51.661
SMU_134		transcriptional regulator, TetR/AcrR family	-0.278508	-1.21294	0.22963	0.638971	503	466	779	391	600	533	19.924	21.794	24.876	14.949	18.339	19.71
SMU_1340	bacA2	bacitracin synthetase 1/ tyrocidin synthetase III	1.69082	3.22841	3.45091e-08	7.46207	18467	29091	42091	48284	107687	153011	731.484	1360.54	1344.1	1846.06	3291.48	5658.29
SMU_1341c		gramicidin S synthase/mycosubtilin synthetase chain mycB	1.714	3.28069	7.23729e-08	7.14042	13841	22775	30523	34420	85754	117471	548.247	1065.15	974.699	1315.99	2621.09	4344.03
SMU_1342	bacA1	bacitracin synthetase	1.57562	2.98064	5.25244e-07	6.27964	17234	27078	36593	37146	95442	128003	682.645	1266.39	1168.53	1420.22	2917.21	4733.5
SMU_1343c		polyketide synthase	1.81189	3.51102	4.54657e-10	9.34232	7581	12225	15608	21189	50787	62917	300.286	571.743	498.415	810.128	1552.32	2326.65
SMU_1344c		malonyl CoA-acyl carrier protein transacylase	1.69996	3.24892	3.02975e-07	6.51859	2436	3532	4336	4666	13609	18405	96.491	165.186	138.463	178.397	415.963	680.61
SMU_1345c		peptide synthetase similar to mycA	2.0549	4.15515	2.29215e-10	9.63976	3282	5881	8746	11208	32631	36325	130.001	275.045	279.288	428.52	997.375	1343.29
SMU_1346	bacT	thioesterase II-like protein	2.15294	4.44733	1.30804e-08	7.88338	1832	3156	4574	5148	17114	23629	72.566	147.601	146.063	196.826	523.094	873.791
SMU_1347c			1.62158	3.07711	9.94926e-08	7.00221	9291	14094	18946	20003	53938	67421	368.02	659.153	605.008	764.783	1648.63	2493.2
SMU_1348c			1.35946	2.5659	4.9981e-08	7.30119	2153	3461	4747	5613	10835	12022	85.281	161.865	151.587	214.604	331.175	444.569
SMU_1349		conserved hypothetical protein	0.755252	1.68793	0.0041475	2.38221	3636	3840	7476	4091	12917	10151	144.023	179.59	238.733	156.413	394.811	375.38
SMU_135	mleR	transcriptional regulator, MleR-related / LysR-related	0.619868	1.53673	0.00544703	2.26384	2565	3437	5849	4174	7879	7181	101.601	160.743	186.778	159.586	240.824	265.551
SMU_1351		transposase fragment	-0.0643439	-1.04561	0.778728	0.108614	615	622	1057	597	980	746	24.36	29.09	33.753	22.825	29.954	27.587
SMU_1352		transposase	0.207676	1.15483	0.443954	0.352662	183	191	370	212	394	299	7.249	8.933	11.815	8.105	12.043	11.057
SMU_1353		transposase	0.23514	1.17702	0.330496	0.480833	357	416	637	444	737	586	14.141	19.456	20.341	16.976	22.527	21.67
SMU_1354c		transposase	-0.411477	-1.33005	0.0891583	1.04984	330	336	486	261	377	285	13.071	15.714	15.52	9.979	11.523	10.539
SMU_1355c		transposase	-0.326916	-1.25433	0.21882	0.659913	246	251	392	162	333	268	9.744	11.739	12.518	6.194	10.178	9.911
SMU_1356c		transposase	-0.281629	-1.21557	0.288081	0.540485	244	331	384	210	373	277	9.665	15.48	12.262	8.029	11.401	10.243
SMU_1357		transposase fragment, IS1562 similarity	0.121482	1.08785	0.744901	0.127901	371	645	1067	300	1321	864	14.695	30.166	34.073	11.47	40.377	31.95
SMU_1358		transposase fragment	0.344245	1.26949	0.375765	0.425083	293	636	1082	359	1268	1112	11.606	29.745	34.552	13.726	38.757	41.121
SMU_1359		hypothetical protein	0.0423412	1.02978	0.899184	0.0461513	206	166	276	114	256	346	8.16	7.764	8.814	4.359	7.825	12.795
SMU_1360c		hypothetical protein	-0.541932	-1.45592	0.218822	0.659908	34	38	39	18	44	23	1.347	1.777	1.245	0.688	1.345	0.851
SMU_1361c		transcriptional regulator	0.287317	1.22037	0.369711	0.432138	1487	2025	3428	1148	4363	3699	58.901	94.706	109.467	43.892	133.356	136.788
SMU_1363c		transposase fragment (IS605/IS200-like)	-0.196715	-1.14609	0.452099	0.344766	968	1299	2016	813	1490	1660	38.343	60.752	64.377	31.084	45.542	61.386
SMU_1365c			1.53524	2.89838	2.96213e-07	6.5284	10320	15374	20577	20795	55457	69348	408.779	719.017	657.091	795.064	1695.06	2564.46
SMU_1366c			1.34945	2.54815	7.15347e-08	7.14548	2138	3408	4730	5460	10763	11822	84.687	159.387	151.044	208.755	328.974	437.173
SMU_1367c		conserved hypothetical protein	-0.325224	-1.25286	0.126324	0.898515	1688	1819	2529	1216	2045	1915	66.862	85.072	80.759	46.492	62.506	70.816
SMU_1368		hypothetical protein	0.0246533	1.01724	0.947701	0.0233289	83	56	76	44	122	78	3.288	2.619	2.427	1.682	3.729	2.884
SMU_1369		hypothetical protein	-0.323358	-1.25124	0.376666	0.424043	64	76	76	44	86	61	2.535	3.554	2.427	1.682	2.629	2.256
SMU_136c		conserved hypothetical protein; probable transcriptional regulator	-0.18459	-1.13649	0.421474	0.375229	850	959	1704	882	1223	1111	33.669	44.851	54.414	33.722	37.381	41.084
SMU_137	mleS	malolactic enzyme	-0.110116	-1.07932	0.765004	0.116336	23687	14692	12078	23704	10141	15037	938.25	687.121	385.69	906.285	309.962	556.063
SMU_1370c			0.138758	1.10096	0.614347	0.211586	183	141	283	172	266	262	7.249	6.594	9.037	6.576	8.13	9.689
SMU_1372c		transposase, IS861, IS3 family	-0.191972	-1.14232	0.458055	0.339083	212	205	326	195	259	231	8.397	9.588	10.41	7.456	7.916	8.542
SMU_1373c		hypothetical protein	-0.404914	-1.32401	0.13422	0.872182	228	246	285	150	267	210	9.031	11.505	9.101	5.735	8.161	7.766
SMU_1374		IS30 transposase related protein	-0.455901	-1.37164	0.0315394	1.50115	1476	1276	1883	1088	1455	1053	58.465	59.676	60.13	41.598	44.472	38.94
SMU_1375c		conserved hypothetical protein	-0.347714	-1.27254	0.121463	0.915556	1133	1177	2200	956	1563	1198	44.879	55.046	70.253	36.551	47.774	44.302
SMU_1377c		conserved hypothetical protein	-0.322145	-1.25019	0.141052	0.850619	15928	12153	18913	15857	13020	9859	630.914	568.376	603.954	606.267	397.96	364.582
SMU_1378		hypothetical protein	-0.773021	-1.70884	0.0240195	1.61944	100	77	176	48	90	78	3.961	3.601	5.62	1.835	2.751	2.884
SMU_1379			0.146719	1.10705	0.637141	0.195764	160	197	283	131	379	268	6.338	9.213	9.037	5.009	11.584	9.911
SMU_138		malate permease/auxin efflux carrier	-0.119061	-1.08603	0.749708	0.125108	16076	9500	7511	15280	6913	9847	636.776	444.299	239.851	584.207	211.298	364.138
SMU_1380			0.150444	1.10991	0.500441	0.300647	670	620	1003	667	1134	915	26.539	28.996	32.029	25.502	34.661	33.836
SMU_1381	leuD	3-isopropylmalate dehydratase, small subunit	-0.0776076	-1.05527	0.674882	0.170772	2823	3024	5208	2864	4426	3724	111.82	141.427	166.309	109.501	135.282	137.712
SMU_1382	leuC	alpha-isopropylmalate isomerase large subunit	-0.35712	-1.28087	0.0842072	1.07465	13228	9235	13032	10784	10077	8244	523.966	431.906	416.154	412.309	308.006	304.86
SMU_1383	leuB	3-isopropylmalate dehydrogenase	-0.304288	-1.23481	0.157801	0.801891	9782	7150	10032	8690	8370	5900	387.468	334.394	320.355	332.248	255.831	218.18
SMU_1384	leuA	2-isopropylmalate synthase	-0.236946	-1.1785	0.160538	0.794422	13631	10931	16214	12296	13311	10783	539.929	511.225	517.766	470.118	406.854	398.751
SMU_1386	urk	uridine kinase	-0.351844	-1.27619	0.0539377	1.26811	5778	4591	6910	4713	5083	4426	228.869	214.713	220.659	180.194	155.363	163.672
SMU_1387		oxidoreductase	-0.231663	-1.17419	0.190534	0.720029	4606	4312	7209	4483	5294	4534	182.445	201.665	230.207	171.4	161.812	167.666
SMU_1388		ATP-dependent RNA helicase, DEAD/DEAH family	-0.104725	-1.07529	0.537023	0.270007	5028	5000	8152	5309	6414	5920	199.161	233.842	260.32	202.981	196.046	218.919
SMU_1389	pckA	phosphoenolpyruvate carboxykinase (ATP)	0.41455	1.33288	0.00568697	2.24512	11035	9613	14110	14302	19182	15796	437.1	449.584	450.579	546.814	586.303	584.13
SMU_139		oxalate decarboxylase	-0.139976	-1.10189	0.709811	0.148857	18002	10583	8172	16865	7554	10687	713.065	494.949	260.959	644.807	230.89	395.201
SMU_1390		conserved hypothetical protein	0.342256	1.26774	0.0339973	1.46856	7987	7279	10169	9441	14616	10659	316.368	340.427	324.73	360.962	446.742	394.166
SMU_1391c		hypothetical protein	-0.0966071	-1.06926	0.562516	0.249865	10055	9318	14214	10838	12225	9849	398.282	435.787	453.9	414.374	373.66	364.212
SMU_1392c		conserved hypothetical protein; possible acetyltransferase	0.0666801	1.0473	0.783288	0.106079	1485	1960	3318	1521	3247	2769	58.821	91.666	105.955	58.153	99.245	102.397
SMU_1393c		conserved hypothetical protein	-0.0751827	-1.05349	0.645716	0.189959	9157	7818	11610	7539	11190	10259	362.712	365.635	370.745	288.242	342.025	379.374
SMU_1394	lepA	GTP-binding protein LepA	-0.245357	-1.18539	0.180001	0.744724	19190	14608	21068	17177	17245	14209	760.122	683.192	672.77	656.736	527.098	525.443
SMU_1395c		hypothetical protein	0.882272	1.84328	0.0834723	1.07846	46	124	245	70	429	324	1.822	5.799	7.824	2.676	13.112	11.981
SMU_1396	gbpC	glucan-binding protein C	0.731945	1.66088	0.000146153	3.83519	9677	8045	13249	18595	22768	12698	383.309	376.251	423.084	710.951	695.91	469.567
SMU_1397c		possible transcriptional repressor	0.671267	1.59247	0.00663458	2.17819	1230	1364	2758	1786	4250	3004	48.721	63.792	88.072	68.285	129.902	111.087
SMU_1398	irvR	repressor protein - phage associated	-0.0134407	-1.00936	0.94185	0.026018	3563	3858	5844	3416	6027	4639	141.132	180.432	186.618	130.605	184.217	171.548
SMU_1399		hypothetical protein	-0.172281	-1.12684	0.338724	0.470154	4731	5346	8013	5219	6896	4819	187.397	250.024	255.881	199.54	210.778	178.205
SMU_14	hprT	hypoxanthine-guanine phosphoribosyltransferase	-0.350994	-1.27544	0.0253226	1.59649	11165	10314	14202	8302	11608	10021	442.249	482.369	453.516	317.414	354.802	370.573
SMU_140		glutathione reductase	-0.11425	-1.08241	0.761712	0.118209	17196	9760	7603	16019	7369	10260	681.139	456.459	242.789	612.461	225.235	379.411
SMU_1400c		conserved hypothetical protein	-1.44781	-2.72794	5.80469e-08	7.23622	1741	1579	2858	927	810	566	68.962	73.847	91.265	35.442	24.758	20.93
SMU_1402c		conserved hypothetical protein	0.166362	1.12223	0.406939	0.390471	2604	2595	4171	2406	4414	4398	103.145	121.364	133.194	91.99	134.915	162.636
SMU_1403c		conserved hypothetical protein	-0.121741	-1.08805	0.547678	0.261474	3925	2918	3871	3555	3951	2984	155.471	136.47	123.614	135.92	120.763	110.347
SMU_1404c		conserved hypothetical protein	0.0423628	1.0298	0.799325	0.0972767	7531	6214	8374	7012	9616	7839	298.305	290.618	267.409	268.093	293.916	289.883
SMU_1405c		conserved hypothetical protein	0.0820636	1.05853	0.624287	0.204616	10667	12149	18466	10952	19553	16233	422.524	568.189	589.68	418.732	597.643	600.29
SMU_1406c		conserved hypothetical protein (possible oxidoreductase)	0.252138	1.19097	0.192309	0.715999	2978	2790	4334	2728	5749	4546	117.96	130.484	138.399	104.301	175.72	168.109
SMU_1407c			0.133151	1.09669	0.574258	0.240893	452	342	564	403	632	553	17.904	15.995	18.01	15.408	19.317	20.45
SMU_1408c			0.443788	1.36017	0.199145	0.70083	74	107	169	90	244	181	2.931	5.004	5.397	3.441	7.458	6.693
SMU_1409c		transcriptional regulator	0.072714	1.05169	0.796919	0.0985857	836	1110	1973	780	1841	1755	33.114	51.913	63.004	29.822	56.271	64.899
SMU_141		conserved hypothetical protein	-0.0372925	-1.02619	0.913885	0.0391084	7488	5200	4143	7954	3943	5389	296.602	243.195	132.3	304.109	120.519	199.283
SMU_1410		fumarate reductase	0.560077	1.47435	0.0178524	1.7483	857	761	993	1438	1447	1177	33.946	35.591	31.71	54.98	44.228	43.525
SMU_1411		conserved hypothetical protein	0.621661	1.53865	0.00428129	2.36843	732	590	1014	1035	1583	1195	28.995	27.593	32.38	39.572	48.385	44.191
SMU_1412c		ABC transporter, ATP-binding and permease fusion protein	0.390783	1.3111	0.0143399	1.84345	7522	6845	10748	9859	13925	11113	297.949	320.129	343.219	376.943	425.621	410.955
SMU_1414c		conserved hypothetical protein	0.0484668	1.03417	0.789872	0.102443	3761	3082	4807	3050	5368	4540	148.974	144.14	153.503	116.612	164.074	167.887
SMU_1415c		N-acetylglucosamine catabolic protein	-0.0804725	-1.05736	0.63344	0.198295	5032	4288	7002	4672	6521	5133	199.319	200.543	223.597	178.627	199.316	189.816
SMU_1416c		mutator protein MutT	-0.13931	-1.10138	0.437091	0.359428	4950	4048	5695	4371	5291	4515	196.071	189.318	181.86	167.118	161.721	166.963
SMU_1417c		acyl-ACP thioesterase	0.0780191	1.05557	0.704066	0.152386	1796	1724	3155	1743	3148	2563	71.14	80.629	100.749	66.641	96.219	94.779
SMU_1418	hemN	coproporphyrinogen III oxidase	0.0269299	1.01884	0.873467	0.0587535	4444	3834	5986	4400	6024	4977	176.028	179.31	191.153	168.227	184.125	184.048
SMU_1419		transcriptional regulator	2.05605	4.15847	6.6072e-26	25.18	4265	3269	6170	12710	28549	20083	168.938	152.886	197.028	485.947	872.608	742.662
SMU_1420		NADPH-quinone reductase	1.91808	3.77919	7.64984e-19	18.1163	4615	3094	4599	10383	24769	16330	182.802	144.701	146.861	396.978	757.071	603.877
SMU_1421	pdhC	dihydrolipoamide acetyltransferase (acetoin dehydrogenase E2 component)	1.2137	2.31932	5.68877e-07	6.24498	696	551	831	1053	2498	1743	27.569	25.769	26.537	40.26	76.352	64.455
SMU_1422	pdhB	acetoin dehydrogenase E1 component	0.953486	1.93655	6.73076e-05	4.17194	512	432	626	715	1465	1135	20.28	20.204	19.99	27.337	44.778	41.972
SMU_1423	pdhA	acetoin dehydrogenase E1 component	0.920666	1.89299	0.000793167	3.10064	359	347	576	466	1277	903	14.22	16.229	18.394	17.817	39.032	33.393
SMU_1424	pdhD	dihydrolipoamide dehydrogenase	0.895252	1.85993	0.00137149	2.86281	300	313	508	397	1083	791	11.883	14.638	16.222	15.179	33.102	29.251
SMU_1425	clpB	ATP-dependent Clp protease, ATP-binding subunit ClpB	1.25713	2.3902	1.23146e-08	7.90958	1999	1669	2371	5690	4655	4613	79.181	78.056	75.714	217.548	142.281	170.587
SMU_1426c		phosphoglucosamine mutase (phosphoacetylglucosamine mutase)	-0.219504	-1.16433	0.235374	0.628241	23759	18513	26432	22060	22216	17745	941.102	865.822	844.06	843.429	679.038	656.203
SMU_1427c		conserved hypothetical protein	0.00879838	1.00612	0.958262	0.0185159	8990	9260	13443	7992	14534	11842	356.097	433.075	429.279	305.562	444.236	437.913
SMU_1428c		conserved hypothetical protein	0.00937688	1.00652	0.956558	0.0192888	5319	4540	6286	5143	7047	5222	210.687	212.328	200.733	196.635	215.393	193.108
SMU_1429	murC2	UDP-N-acetylmuramyl tripeptide synthetase	0.0244541	1.01709	0.8824	0.0543345	16899	13718	20745	18133	19726	16985	669.375	641.568	662.456	693.287	602.93	628.099
SMU_1430	cobQ	cobyric acid synthase	-0.0580561	-1.04106	0.744361	0.128216	8909	6832	9875	8515	9615	7902	352.889	319.521	315.341	325.558	293.885	292.213
SMU_1431c		ABC transporter, ATP-binding protein	-0.150168	-1.1097	0.408994	0.388283	18499	13215	18669	16363	17185	14452	732.752	618.044	596.162	625.614	525.264	534.429
SMU_1432c		glycosyl hydrolases family 8 protein; possible beta-glucanase	0.412056	1.33058	0.0109602	1.96018	7684	6643	9538	9039	14187	10940	304.366	310.682	304.58	345.592	433.629	404.557
SMU_1434c		glycosyl transferase	0.591451	1.50676	0.000161008	3.79315	9872	9087	13783	12555	22545	18010	391.033	424.984	440.136	480.021	689.094	666.003
SMU_1435c		hypothetical protein	0.498774	1.41301	0.0768217	1.11452	503	388	698	414	1231	814	19.924	18.146	22.289	15.829	37.626	30.101
SMU_1436c		conserved hypothetical protein	0.566771	1.4812	0.00717134	2.1444	3968	3613	5155	3878	9049	7726	157.174	168.974	164.616	148.269	276.585	285.705
SMU_1437	epsC	UDP-N-acetylglucosamine 2-epimerase	0.578527	1.49332	0.000325617	3.48729	8658	7386	10560	10760	18158	14027	342.946	345.431	337.215	411.392	555.004	518.713
SMU_1438c		conserved hypothetical protein; possible protease	0.762651	1.6966	0.000180974	3.74238	4233	4056	5665	4927	11961	9142	167.671	189.692	180.902	188.376	365.591	338.068
SMU_143c		polypeptide deformylase (PDF)	-0.423033	-1.34074	0.0199645	1.69974	5904	4811	7125	4613	5058	4329	233.859	225.003	227.525	176.371	154.599	160.085
SMU_1442c		conserved hypothetical protein	0.165182	1.12131	0.417791	0.379041	3699	3542	6493	3384	7244	5802	146.519	165.653	207.343	129.382	221.415	214.556
SMU_1443c		tributyrin esterase	0.320355	1.24864	0.0757164	1.12081	5007	5618	8819	6066	11026	8846	198.329	262.745	281.62	231.924	337.013	327.122
SMU_1444c		metallo-beta-lactamase superfamily proteinhetical protein	-0.0139298	-1.0097	0.92652	0.0331453	24013	20535	31263	22945	31493	25343	951.163	960.388	998.33	877.266	962.592	937.175
SMU_1445c		ABC transporter, ATP-binding protein	-0.0532609	-1.03761	0.774383	0.111044	4859	3931	6697	5222	5732	4574	192.467	183.846	213.857	199.655	175.2	169.145
SMU_1446c		ABC transporter, permease	-0.158812	-1.11637	0.381237	0.418805	4331	3324	5111	3716	4794	3629	171.552	155.458	163.211	142.075	146.53	134.199
SMU_1447c		ABC transporter, substrate-binding protein	-0.212267	-1.15851	0.223293	0.651125	8672	7498	11496	8361	9376	7315	343.501	350.669	367.105	319.67	286.58	270.506
SMU_1449		fibronectin-binding, fibrinogen-binding protein-A	-0.244372	-1.18458	0.156417	0.805716	4487	4501	7254	4070	5662	4711	177.732	210.504	231.644	155.61	173.061	174.211
SMU_144c		possible transcriptional regulator	-0.345886	-1.27093	0.0740709	1.13035	4813	4377	7334	2928	6211	4861	190.645	204.705	234.199	111.947	189.841	179.758
SMU_145		major facilitator superfamily transporter, efflux protein	-1.43538	-2.70453	6.68426e-12	11.1749	14222	11719	17015	6276	6072	4257	563.338	548.078	543.345	239.953	185.592	157.422
SMU_1450		amino acid permease	0.121665	1.08799	0.421889	0.374801	24029	22622	33567	27335	35308	29703	951.797	1057.99	1071.9	1045.11	1079.2	1098.41
SMU_1451	aldB	alpha-acetolactate decarboxylase	0.0135929	1.00947	0.93391	0.029695	6366	5712	8852	5757	9222	7596	252.159	267.141	282.673	220.11	281.873	280.897
SMU_1452	alsS	alpha-acetolactate synthase	-0.0922759	-1.06605	0.564336	0.248462	23837	19548	26013	20217	26702	22916	944.192	914.228	830.68	772.965	816.154	847.425
SMU_1453c		conserved hypothetical protein, tetratricopeptide repeat family	0.403483	1.3227	0.0318601	1.49675	3677	3577	5582	3983	7783	6505	145.647	167.29	178.252	152.284	237.889	240.552
SMU_1454c		conserved hypothetical protein, possible permease	0.362101	1.2853	0.0425541	1.37106	3970	3230	4944	4136	6702	5901	157.253	151.062	157.878	158.133	204.848	218.217
SMU_1455	mutX	mutator mutX protein	0.471771	1.38681	0.0682824	1.16569	609	632	943	609	1371	1300	24.123	29.558	30.113	23.284	41.905	48.074
SMU_1456c		hypothetical protein	0.572429	1.48702	0.167767	0.775294	34	44	63	33	114	84	1.347	2.058	2.012	1.262	3.484	3.106
SMU_1457	rmlB	dTDP-glucose-4,6-dehydratase	-0.179106	-1.13218	0.338232	0.470785	48942	37358	56448	47354	46282	38098	1938.61	1747.17	1802.57	1810.51	1414.62	1408.85
SMU_1459c		conserved hypothetical protein	-0.329186	-1.2563	0.179506	0.745921	9695	6451	9118	8686	6895	5340	384.022	301.703	291.168	332.096	210.747	197.471
SMU_1460	rmlC	dTDP-4-dehydrorhamnose 3,5-epimerase	-0.154147	-1.11276	0.467499	0.33022	9540	7355	11881	10368	9317	7033	377.883	343.981	379.399	396.404	284.777	260.078
SMU_1461	rmlA	glucose-1-phosphate thymidyltransferase	-0.185325	-1.13707	0.346827	0.459887	23809	18217	26497	23470	20893	18424	943.083	851.979	846.136	897.339	638.6	681.313
SMU_1462c		oxidoreductase, DadA family protein/D-amino acid oxidase	-0.0951769	-1.0682	0.610556	0.214275	3907	3630	5568	4296	4489	4001	154.758	169.769	177.804	164.251	137.207	147.955
SMU_1463c		conserved hypothetical protein, NIF3-related	-0.206495	-1.15388	0.264918	0.576888	3659	2921	4096	3135	3545	3121	144.934	136.61	130.799	119.862	108.354	115.413
SMU_1464c		conserved hypothetical protein	-0.0420847	-1.0296	0.829406	0.0812327	2016	1976	2959	2253	2719	2133	79.854	92.414	94.491	86.14	83.107	78.878
SMU_1465c		DNA replication protein DnaD	-0.20122	-1.14967	0.296532	0.527928	4117	3624	5214	3948	4852	3155	163.076	169.488	166.5	150.946	148.303	116.671
SMU_1466	metA	homoserine O-succinyltransferase	0.0100386	1.00698	0.950414	0.022087	8574	8448	12815	9470	12639	9663	339.619	395.099	409.225	362.071	386.314	357.334
SMU_1467	apt	adenine phosphoribosyltransferase	-0.206483	-1.15387	0.307058	0.51278	9604	8474	11761	10204	9192	7566	380.418	396.315	375.567	390.134	280.956	279.788
SMU_1470c		conserved hypothetical protein	0.118259	1.08542	0.593591	0.226513	1075	1146	1545	1016	1761	1634	42.581	53.597	49.337	38.845	53.825	60.425
SMU_1471c		conserved hypothetical protein	-0.0711602	-1.05056	0.73217	0.135388	1434	1206	1754	1181	1792	1513	56.801	56.403	56.011	45.154	54.773	55.95
SMU_1472	recJ	single-strand DNA-specific exonuclease	-0.461832	-1.37729	0.00378283	2.42218	21886	18264	25769	15888	18907	15978	866.912	854.177	822.889	607.453	577.897	590.86
SMU_1473c		oxidoreductase, short chain dehydrogenase/reductase family	-0.230148	-1.17296	0.168305	0.773902	6179	6401	9797	5222	8118	6947	244.752	299.364	312.85	199.655	248.129	256.897
SMU_1474c		ribonuclease Z	-0.29674	-1.22837	0.0971939	1.01236	3839	3455	5616	3525	4143	3322	152.064	161.585	179.337	134.773	126.632	122.846
SMU_1475c		conserved hypothetical protein	-0.0599345	-1.04242	0.798196	0.0978907	1334	1805	2973	1398	2508	2288	52.84	84.417	94.938	53.45	76.658	84.609
SMU_1476c		GTP-binding protein	-0.0470604	-1.03316	0.759113	0.119693	18959	16909	24508	18247	23560	20229	750.972	790.806	782.621	697.645	720.118	748.061
SMU_1477	miaA	tRNA isopentenylpyrophosphate transferase	0.103001	1.07401	0.583762	0.233764	2248	1865	2758	2297	3067	2490	89.044	87.223	88.072	87.822	93.744	92.079
SMU_1479		conserved hypothetical protein	0.14822	1.1082	0.510241	0.292225	3360	3382	6010	5539	4942	3883	133.091	158.171	191.919	211.775	151.054	143.592
SMU_148	adhE	alcohol-acetaldehyde dehydrogenase	0.711393	1.63738	0.0293074	1.53302	77332	52300	59908	159196	97926	64798	3063.15	2445.98	1913.06	6086.61	2993.13	2396.21
SMU_1480		hypothetical protein	-0.0157617	-1.01099	0.94318	0.0254053	1717	2122	3567	1732	3456	2614	68.011	99.242	113.906	66.22	105.634	96.665
SMU_1482c		conserved hypothetical protein	-0.0999675	-1.07175	0.59082	0.228545	3267	2661	4295	3270	3491	3187	129.407	124.451	137.153	125.023	106.703	117.854
SMU_1483c		conserved hypothetical protein (possible acetyltransferase)	-0.236595	-1.17821	0.275857	0.559316	3092	2268	3253	2789	2691	2194	122.475	106.071	103.879	106.633	82.251	81.133
SMU_1484c		conserved hypothetical protein	-0.10756	-1.0774	0.514	0.289037	6568	6182	9615	6647	8298	6890	260.161	289.122	307.038	254.138	253.631	254.79
SMU_1485c		conserved hypothetical protein (possible endonuclease)	-0.12165	-1.08798	0.496433	0.304139	3004	3029	5056	3101	4048	3512	118.989	141.661	161.455	118.562	123.728	129.872
SMU_1486c		histidinol phosphatase	-0.401493	-1.32087	0.120608	0.918624	2602	2008	2979	2499	1853	1554	103.066	93.911	95.129	95.545	56.637	57.466
SMU_1487		conserved hypothetical protein	-0.580245	-1.4951	0.0208726	1.68042	1863	1750	2894	1778	1525	1147	73.794	81.845	92.415	67.979	46.612	42.416
SMU_1488c		conserved hypothetical protein	0.489339	1.4038	0.0196102	1.70752	1416	1173	1877	2101	2323	2130	56.088	54.859	59.939	80.328	71.003	78.767
SMU_1489	lacX	aldose 1-epimerase	0.455637	1.37139	0.0111359	1.95328	3913	3448	5480	5660	6277	6445	154.995	161.257	174.994	216.401	191.858	238.334
SMU_149		transposase fragment (IS605/IS200-like)	0.596039	1.51156	0.0300453	1.52222	199	179	277	370	412	256	7.882	8.372	8.846	14.146	12.593	9.467
SMU_1490	lacG	phospho-beta-D-galactosidase	0.302721	1.23347	0.121591	0.915098	21894	16718	25110	29965	26034	25574	867.229	781.873	801.845	1145.66	795.736	945.717
SMU_1491	lacE	PTS system, lactose-specific component IIBC	0.399882	1.3194	0.0203303	1.69186	12513	10931	17567	19147	18539	18309	495.644	511.225	560.972	732.055	566.649	677.06
SMU_1492	lacF	PTS system, cellobiose-specific IIA component	0.150182	1.10971	0.639537	0.194135	3033	1723	2728	4081	2160	2154	120.138	80.582	87.114	156.031	66.021	79.654
SMU_1493	lacD	tagatose-1,6-bisphosphate aldolase	0.370287	1.29261	0.0565936	1.24723	4869	4089	6836	7637	6814	6526	192.863	191.236	218.296	291.989	208.272	241.329
SMU_1494	lacC	tagatose-6-phosphate kinase	0.421227	1.33907	0.0327756	1.48445	5039	4753	8236	8558	7732	8376	199.597	222.29	263.002	327.202	236.331	309.741
SMU_1495	lacB	galactose-6-phosphate isomerase	0.460366	1.37589	0.0916344	1.03794	2268	1514	2462	3725	2301	2693	89.836	70.807	78.62	142.42	70.331	99.586
SMU_1496	lacA	galactose-6-phosphate isomerase	0.511702	1.42573	0.0665922	1.17658	939	736	1312	1845	1277	1171	37.194	34.422	41.896	70.541	39.032	43.303
SMU_1498	lacR	lactose phosphotransferase system repressor	-0.0536339	-1.03788	0.826759	0.082621	560	611	1106	736	881	648	22.182	28.575	35.318	28.14	26.928	23.963
SMU_1499	rexA	ATP-dependent exonuclease subunit A	-0.0569531	-1.04027	0.714744	0.145849	18783	17115	24034	18643	23895	18753	744.001	800.44	767.484	712.786	730.357	693.479
SMU_15	ftsH	cell division protein FtsH	-0.184272	-1.13624	0.267017	0.57346	94722	82308	119557	86662	104498	85036	3751.97	3849.41	3817.85	3313.39	3194.01	3144.6
SMU_150		non-lantibiotic mutacin IV A	-0.704436	-1.62951	0.043604	1.36047	137	94	320	79	149	116	5.427	4.396	10.219	3.02	4.554	4.29
SMU_1500	rexB	ATP-dependent exonuclease subunit B	0.00599013	1.00416	0.96788	0.0141784	11675	10026	15449	11011	15779	12897	462.451	468.899	493.337	420.988	482.289	476.926
SMU_1502c		conserved hypothetical protein	0.34541	1.27051	0.0836845	1.07736	1793	1399	2443	2289	3091	2161	71.021	65.429	78.013	87.516	94.477	79.913
SMU_1504c		hypothetical protein	0.283976	1.21755	0.240907	0.61815	284	259	403	363	482	373	11.249	12.113	12.869	13.879	14.732	13.793
SMU_1505c			0.028397	1.01988	0.915978	0.038115	370	223	378	245	492	340	14.656	10.429	12.071	9.367	15.038	12.573
SMU_1506c		conserved hypothetical protein	0.0808656	1.05765	0.710101	0.14868	1124	1016	1630	985	1832	1464	44.522	47.517	52.051	37.66	55.996	54.138
SMU_1507c		hypothetical protein	0.352568	1.27683	0.262611	0.580687	168	135	300	139	356	322	6.655	6.314	9.58	5.314	10.881	11.907
SMU_1508c		coenzyme PQQ synthesis protein /possible oxidoreductase	0.211008	1.1575	0.41078	0.38639	569	667	1227	641	1358	1026	22.538	31.194	39.182	24.508	41.508	37.941
SMU_1509	rgg	transcriptional regulator	0.433389	1.3504	0.150415	0.82271	493	655	1391	655	1506	1418	19.528	30.633	44.419	25.043	46.031	52.437
SMU_151		non-lantibiotic mutacin IV B	-0.710965	-1.6369	0.00458946	2.33824	1801	960	2216	744	1279	1181	71.338	44.898	70.764	28.446	39.093	43.673
SMU_1510	syfB	phenylalanyl-tRNA synthetase, beta subunit	-0.0923186	-1.06608	0.672787	0.172122	48941	34924	47250	50295	45158	33713	1938.57	1633.34	1508.85	1922.95	1380.27	1246.69
SMU_1511c		acetyltransferase; possible transcriptional repressor	0.0620182	1.04393	0.720169	0.142566	3405	3021	5020	3650	4703	4184	134.873	141.287	160.305	139.552	143.748	154.723
SMU_1512	syfA	phenylalanyl-tRNA synthetase, alpha subunit	-0.041704	-1.02933	0.8379	0.0768077	12006	9569	13572	13727	12342	9557	475.562	447.526	433.398	524.83	377.236	353.414
SMU_1513	smc	chromosome segregation SMC protein	-0.0113605	-1.00791	0.940744	0.0265285	22723	21027	32349	23878	30550	25215	900.066	983.398	1033.01	912.938	933.769	932.441
SMU_1514	rnc	ribonuclease III	0.385011	1.30587	0.0510127	1.29232	2005	2090	3414	2375	4215	3840	79.419	97.746	109.02	90.804	128.833	142.002
SMU_1515	covX	gtfB/C regulator, metallo-beta-lactamase superfamily	0.0826098	1.05893	0.600738	0.221315	8515	7972	11992	8654	12827	10648	337.282	372.837	382.944	330.872	392.061	393.759
SMU_1516	covS	two-component sensor histidine kinase	0.136447	1.09919	0.374726	0.426286	18694	16140	24887	18173	27660	24181	740.476	754.841	794.724	694.816	845.435	894.204
SMU_1517	covR	two-component response regulator	0.294303	1.22629	0.0780436	1.10766	6697	6909	11274	8601	12968	10657	265.27	323.122	360.016	328.846	396.37	394.092
SMU_1519	glnQ	glutamine ABC transport, ATP-binding protein	-0.549527	-1.46361	0.000364638	3.43814	30324	24973	39565	20673	26939	20908	1201.14	1167.95	1263.44	790.4	823.398	773.17
SMU_152		hypothetical protein	-0.419793	-1.33774	0.219236	0.659088	1220	1120	2164	408	1892	1393	48.325	52.381	69.104	15.599	57.829	51.513
SMU_1520		amino acid ABC transporter, substrate-binding protein	-0.501385	-1.41557	0.00118007	2.92809	23091	21734	33220	15060	24623	19314	914.642	1016.46	1060.82	575.795	752.608	714.224
SMU_1521		amino acid (glutamine) ABC transporter permease	-0.620383	-1.53728	0.000274059	3.56216	27215	20944	29479	17304	20432	15959	1077.99	979.516	941.361	661.591	624.509	590.158
SMU_1522	glnP	amino acid (glutamine) ABC transporter permease	-0.301166	-1.23214	0.0814774	1.08896	11485	11618	17443	7647	15512	12423	454.925	543.355	557.012	292.371	474.128	459.398
SMU_1523	endA	competence associated membrane nuclease (DNA-entry nuclease)	-0.176478	-1.13012	0.286786	0.542442	8763	7300	10717	7688	9655	7800	347.105	341.409	342.229	293.939	295.108	288.441
SMU_1524c		conserved hypothetical protein	-0.12345	-1.08934	0.625931	0.203474	520	572	888	395	876	692	20.597	26.751	28.357	15.102	26.775	25.59
SMU_1525	murA	UDP-N-acetylglucosamine 1-carboxyvinyltransferase	-0.213884	-1.15981	0.235265	0.628442	16281	13093	19670	15805	15801	12597	644.896	612.338	628.128	604.279	482.962	465.832
SMU_1526c		conserved hypothetical protein	-0.682396	-1.6048	0.0183045	1.73744	476	240	391	226	260	247	18.855	11.224	12.486	8.641	7.947	9.134
SMU_1527	atpA	proton-translocating ATPase epsilon subunit	-0.054146	-1.03824	0.731665	0.135688	25621	21521	32345	25277	30283	25255	1014.86	1006.5	1032.88	966.426	925.608	933.92
SMU_1528	atpB	ATPase beta subunit	-0.0726413	-1.05164	0.737506	0.132234	114293	78000	107059	112033	100560	86435	4527.19	3647.93	3418.74	4283.41	3073.64	3196.33
SMU_1529	atpC	ATPase, gamma subunit	0.0644352	1.04568	0.676781	0.169552	40166	34652	50039	39942	54886	44485	1590.99	1620.62	1597.91	1527.12	1677.61	1645.04
SMU_153		hypothetical protein	-0.523515	-1.43745	0.0343713	1.4638	721	510	914	343	709	555	28.559	23.852	29.187	13.114	21.671	20.524
SMU_1530	atpD	ATP synthase alpha subunit	0.027928	1.01955	0.877363	0.0568205	78364	59141	84337	80679	86935	71346	3104.03	2765.93	2693.16	3084.64	2657.19	2638.35
SMU_1531	atpE	ATPase delta subunit	0.366317	1.28906	0.0470972	1.327	8573	10212	16036	10496	20927	16685	339.579	477.598	512.082	401.298	639.639	617.005
SMU_1532	atpF	ATPase, b subunit	0.0225015	1.01572	0.883732	0.0536793	16998	16195	23283	18463	23693	18683	673.297	757.413	743.503	705.904	724.183	690.89
SMU_1533	atpG	ATP synthase subunit A	0.0874976	1.06253	0.566764	0.246598	23537	20163	29698	21991	32821	28618	932.309	942.99	948.355	840.791	1003.18	1058.28
SMU_1534	atpH	ATPase, c subunit	0.301515	1.23244	0.0834961	1.07833	3958	3591	6242	4896	6669	6236	156.778	167.945	199.328	187.191	203.84	230.605
SMU_1535	phsG	glycogen phosphorylase	1.52206	2.87201	3.72856e-14	13.4285	19239	16509	24016	67814	58962	51215	762.063	772.099	766.91	2592.76	1802.19	1893.91
SMU_1536	glgA	glycogen synthase	1.80481	3.49382	1.67896e-14	13.775	8668	6080	8229	33910	26813	22950	343.342	284.352	262.779	1296.5	819.546	848.682
SMU_1537	glgD	glycogen biosynthesis protein	1.94734	3.85663	2.15614e-30	29.6663	2843	2852	4248	11908	15335	13239	112.612	133.383	135.653	455.284	468.718	489.573
SMU_1538	glgC	glucose-1-phosphate adenylyltransferase	2.065	4.18433	1.16209e-21	20.9348	3885	3320	5206	20794	16581	15870	153.886	155.271	166.245	795.026	506.803	586.867
SMU_1539	glgB	1,4-alpha-glucan branching enzyme	1.91404	3.76864	9.91012e-21	20.0039	3032	2601	4157	14084	12290	11603	120.099	121.644	132.747	538.48	375.647	429.075
SMU_154		30S ribosomal protein S15	-0.120455	-1.08708	0.498066	0.302713	30631	29206	37794	31586	39674	24815	1213.3	1365.92	1206.89	1207.64	1212.65	917.649
SMU_1541	pulA	pullulanase	0.322758	1.25072	0.0360581	1.443	19527	16866	26286	24384	32175	26354	773.471	788.795	839.398	932.284	983.437	974.561
SMU_1542c		conserved hypothetical protein, diacylglycerol kinase catalytic domain	0.226402	1.16991	0.147846	0.830191	11090	8748	12741	11996	16192	12523	439.279	409.129	406.862	458.648	494.913	463.096
SMU_1543	dnlJ	DNA ligase	0.153363	1.11216	0.368866	0.433132	28185	20521	29802	29821	33850	28820	1116.42	959.733	951.676	1140.16	1034.63	1065.75
SMU_1545c		conserved hypothetical protein	-0.116882	-1.08439	0.445082	0.35156	11131	9977	15231	9672	13487	12392	440.903	466.608	486.376	369.794	412.234	458.251
SMU_1546		conserved hypothetical protein	0.151144	1.11045	0.425704	0.370892	2563	2619	4259	2555	4567	4047	101.521	122.486	136.004	97.686	139.592	149.657
SMU_1547c		response regulator	0.244615	1.18478	0.17067	0.767844	3450	2567	4148	3842	5064	3854	136.656	120.054	132.459	146.893	154.782	142.519
SMU_1548c		sensor histidine kinase	0.147992	1.10803	0.425059	0.37155	8517	5625	8399	8280	9995	8299	337.361	263.072	268.208	316.573	305.5	306.894
SMU_155	pnpA	polyribonucleotide nucleotidyltransferase alpha subunit (PNPase)	0.0563333	1.03982	0.767291	0.11504	47325	35180	51238	52330	52040	41639	1874.56	1645.31	1636.2	2000.76	1590.62	1539.79
SMU_1550c		ABC transporter, membrane spanning permease	0.369246	1.29168	0.110981	0.954751	920	881	1251	882	1817	1586	36.442	41.203	39.949	33.722	55.537	58.65
SMU_1551c		ABC transporter, ATP-binding protein	0.300238	1.23135	0.205187	0.68785	542	449	652	518	1010	677	21.469	20.999	20.82	19.805	30.871	25.035
SMU_1552c		hypothetical protein	0.178985	1.13209	0.654823	0.183876	93	95	220	57	235	201	3.684	4.443	7.025	2.179	7.183	7.433
SMU_1553c		hypothetical protein	0.366335	1.28907	0.413769	0.383242	46	19	68	28	76	76	1.822	0.889	2.171	1.071	2.323	2.81
SMU_1554c		conserved hypothetical protein	0.480934	1.39565	0.262892	0.580223	70	49	78	34	122	146	2.773	2.292	2.491	1.3	3.729	5.399
SMU_1555c		ribonuclease BN-like family protein	0.408744	1.32753	0.0395549	1.4028	6775	6210	9807	6409	13990	12324	268.36	290.431	313.17	245.038	427.608	455.737
SMU_1556	ampM	methionine aminopeptidase	0.109292	1.0787	0.526073	0.278954	17520	12288	18286	17561	19866	17464	693.973	574.689	583.932	671.417	607.209	645.812
SMU_1557c		conserved hypothetical protein, DRTGG and CBS domains	-0.0531983	-1.03756	0.764015	0.116898	3575	3498	5858	3629	5184	4300	141.607	163.596	187.065	138.749	158.45	159.012
SMU_1558c		acetyltransferase, GNAT family	-0.0307223	-1.02152	0.886866	0.0521421	1171	1123	1779	998	1724	1535	46.384	52.521	56.809	38.157	52.695	56.764
SMU_156		conserved hypothetical protein	0.179358	1.13238	0.314869	0.501871	5178	5096	7613	4922	8501	8275	205.102	238.331	243.108	188.185	259.835	306.006
SMU_1560		conserved hypothetical protein	0.245245	1.18529	0.284252	0.546296	619	637	941	657	1231	921	24.519	29.791	30.049	25.119	37.626	34.058
SMU_1561	trkB	potassium uptake protein B	0.0996861	1.07154	0.583825	0.233717	2341	2071	3082	2358	3377	2824	92.728	96.857	98.418	90.154	103.219	104.43
SMU_1562	trk	potassium uptake protein A	0.12384	1.08963	0.504427	0.297202	2136	2118	3463	2410	3702	2794	84.608	99.055	110.585	92.143	113.153	103.321
SMU_1563	pacL	cation-transporting P-ATPase	0.0156229	1.01089	0.929216	0.0318835	24520	17994	24551	23142	26176	22817	971.246	841.55	783.994	884.798	800.076	843.764
SMU_1564	glgP	glycogen phosphorylase	-0.50134	-1.41553	0.00117713	2.92917	24537	20837	30320	16499	22965	17647	971.919	974.512	968.217	630.813	701.931	652.579
SMU_1565	malQ	4-alpha-glucanotransferase	-0.795976	-1.73625	2.45194e-06	5.61049	15861	13356	19487	9989	10589	8885	628.26	624.638	622.284	381.914	323.656	328.564
SMU_1566	malR	maltose operon transcriptional repressor	-0.666338	-1.58704	0.000123896	3.90694	7516	7295	10744	5473	6194	5236	297.711	341.175	343.091	209.252	189.321	193.625
SMU_1568	malX	maltose / maltodextrin-binding protein	-0.883703	-1.8451	3.39653e-05	4.46896	15403	14177	20856	11374	9150	7600	610.118	663.035	666	434.867	279.672	281.045
SMU_1569	malF	maltodextrin ABC transport system permease	-0.63781	-1.55597	0.000404438	3.39315	5949	5282	8515	4372	4676	4157	235.642	247.03	271.912	167.157	142.923	153.724
SMU_157	cysE	serine O-acetyltransferase	-0.0882961	-1.06311	0.69593	0.157434	24799	15045	20529	22555	20632	16762	982.297	703.63	655.558	862.355	630.622	619.852
SMU_1570	malG	maltose / maltodextrin ABC transport system (permease)	-0.690605	-1.61396	0.000236711	3.62578	4459	3606	5461	2948	3143	2698	176.623	168.647	174.388	112.712	96.067	99.771
SMU_1571		ABC-type transport system ATP-binding protein (maltose)	-0.736801	-1.66648	0.00112235	2.94987	7749	5122	7671	4962	4292	3590	306.941	239.547	244.96	189.714	131.186	132.757
SMU_1572	murZ	UDP-N-acetylglucosamine 1-carboxyvinyltransferase	-0.152599	-1.11157	0.44713	0.349567	24681	18490	27868	25209	22968	18347	977.623	864.747	889.917	963.826	702.023	678.465
SMU_1573	metK	S-adenosylmethionine synthetase	0.113287	1.08169	0.54819	0.261069	27123	19137	24704	27250	30976	23940	1074.35	895.006	788.88	1041.86	946.79	885.292
SMU_1574c		conserved hypothetical protein	-0.227293	-1.17064	0.210668	0.676401	3804	4281	6643	3639	5282	4368	150.678	200.215	212.133	139.131	161.446	161.527
SMU_1575c		hypothetical protein	-0.314272	-1.24338	0.408347	0.388971	119	232	276	81	214	255	4.714	10.85	8.814	3.097	6.541	9.43
SMU_1576c		hypothetical protein	-0.291913	-1.22426	0.1681	0.774433	1935	2200	3792	1582	2798	2460	76.646	102.89	121.091	60.485	85.522	90.97
SMU_1577c		conserved hypothetical protein	-0.15022	-1.10974	0.614351	0.211583	1907	2706	4291	1213	4078	3443	75.537	126.555	137.026	46.377	124.645	127.321
SMU_1578	birA	biotin--[acetyl-CoA-carboxylase] ligase	0.0609447	1.04315	0.742028	0.12958	3104	2665	3900	3510	4031	3100	122.951	124.638	124.54	134.199	123.209	114.637
SMU_1579		hypothetical protein	0.418252	1.33631	0.0907956	1.04194	266	280	447	404	506	479	10.536	13.095	14.274	15.446	15.466	17.713
SMU_158	cysS	cysteinyl-tRNA synthetase	0.15209	1.11118	0.310945	0.507316	14173	12190	18856	14042	21376	18178	561.397	570.106	602.134	536.874	653.363	672.216
SMU_1581	dnaX	DNA polymerase III subunits gamma and tau	0.0670378	1.04756	0.675412	0.170431	18108	15148	23625	20021	23903	18790	717.264	708.447	754.424	765.471	730.601	694.847
SMU_1582c		conserved hypothetical protein	-0.293187	-1.22534	0.167689	0.775496	2176	2236	2911	2181	2444	1705	86.192	104.574	92.958	83.387	74.701	63.05
SMU_1584c		67 kDa myosin-crossreactive streptococcal antigen	0.295374	1.2272	0.174817	0.757417	881	714	1117	894	1435	1233	34.897	33.393	35.669	34.181	43.861	45.596
SMU_1585c		transcriptional regulator	0.479607	1.39436	0.0242054	1.61609	1299	1192	2193	1621	3013	2298	51.454	55.748	70.03	61.976	92.093	84.979
SMU_1586	syt1	threonyl-tRNA synthetase	-0.0622888	-1.04412	0.735303	0.133533	33172	26516	37363	34929	35320	27511	1313.95	1240.11	1193.12	1335.45	1079.57	1017.35
SMU_1587c		hypothetical protein	-0.0945434	-1.06773	0.611293	0.213751	6527	4931	7211	6350	6694	5368	258.537	230.615	230.271	242.782	204.604	198.507
SMU_1588c		glucosyl transferase, family 1	0.259405	1.19698	0.088375	1.05367	34454	29864	43960	38560	55159	44657	1364.73	1396.69	1403.79	1474.28	1685.95	1651.4
SMU_1589c		glycosyl transferase, family 1	0.243625	1.18396	0.111406	0.95309	20150	16504	25520	21778	30733	25800	798.148	771.865	814.937	832.648	939.362	954.074
SMU_159		conserved hypothetical protein	0.0182223	1.01271	0.913523	0.0392804	7039	5762	8830	7230	8899	7018	278.817	269.479	281.971	276.428	272	259.523
SMU_1590	amyA	intracellular a-amylase	0.700896	1.62551	9.61593e-06	5.01701	8298	6891	10093	12627	17693	13591	328.687	322.281	322.303	482.773	540.791	502.59
SMU_1591	ccpA	catabolite control protein A	0.247034	1.18676	0.174582	0.758001	25254	17909	25368	28949	30911	26208	1000.32	837.574	810.083	1106.82	944.803	969.162
SMU_1592	pepQ	proline dipeptidase	-0.201299	-1.14973	0.225592	0.646676	8803	7425	11161	7833	9270	8019	348.69	347.255	356.407	299.482	283.34	296.54
SMU_1593c		conserved hypothetical protein (possible CDP-diglyceride synthetase)	-0.187238	-1.13858	0.291819	0.534886	2939	2460	4180	2457	3455	2959	116.415	115.05	133.481	93.94	105.603	109.423
SMU_1595	cah	carbonic anhydrase (carbonate dehydratase)	-0.122263	-1.08844	0.508958	0.293318	2473	2580	4242	2364	3489	3141	97.956	120.662	135.461	90.384	106.642	116.153
SMU_1596	ptcC	PTS system, cellobiose-specific IIC component	1.69853	3.2457	1.10841e-14	13.9553	510	423	675	1500	2039	1981	20.201	19.783	21.555	57.35	62.323	73.257
SMU_1597c		conserved hypothetical protein	1.77889	3.43163	2.21984e-05	4.65368	33	33	65	64	188	228	1.307	1.543	2.076	2.447	5.746	8.431
SMU_1598	ptcA	PTS system IIA component, required for cellobiose uptake and metabolism	0.939086	1.91731	0.00905126	2.04329	77	57	54	88	164	150	3.05	2.666	1.724	3.365	5.013	5.547
SMU_1599	celR	transcriptional regulator, required for cellobiose uptake and metabolism	2.36489	5.15112	9.36084e-25	24.0287	269	286	440	1447	2159	1830	10.655	13.376	14.051	55.324	65.99	67.673
SMU_16		amino acid permease	-0.156632	-1.11468	0.36146	0.44194	9196	7615	11899	6466	11408	9814	364.257	356.141	379.974	247.217	348.688	362.918
SMU_160		conserved hypothetical protein	-0.588102	-1.50327	0.0011567	2.93678	7528	5926	8755	5309	5690	4544	298.187	277.149	279.576	202.981	173.916	168.035
SMU_1600	ptcB	PTS system IIB component, required for cellobiose uptake and metabolism	2.59885	6.05804	5.72398e-12	11.2423	20	16	43	157	172	159	0.792	0.748	1.373	6.003	5.257	5.88
SMU_1601	bgl	6-phospho-beta-glucosidase, required for cellobiose uptake and metabolism	1.03882	2.05454	1.19734e-05	4.92178	1142	811	1140	2204	2178	2314	45.235	37.929	36.404	84.266	66.571	85.571
SMU_1602		NAD(P)H-flavin oxidoreductase	-0.784749	-1.72279	5.81552e-05	4.23541	6458	5672	7542	4234	4401	3424	255.804	265.27	240.841	161.88	134.518	126.618
SMU_1603	lguL	lactoylglutathione lyase	-0.694194	-1.61798	0.000586076	3.23205	2733	2566	3989	2059	2108	1801	108.255	120.008	127.382	78.723	64.432	66.6
SMU_1604c		conserved hypothetical protein	-0.0405076	-1.02848	0.919187	0.036596	100	117	321	74	284	192	3.961	5.472	10.251	2.829	8.681	7.1
SMU_1605		MDR-type permease;transmembrane efflux protein	0.182375	1.13475	0.290694	0.536564	10635	7978	10666	10816	13607	11196	421.256	373.118	340.6	413.533	415.902	414.024
SMU_1606	smpB	SsrA-binding protein (small protein B)	0.186727	1.13818	0.369075	0.432885	2065	1401	2130	2089	2526	2147	81.795	65.522	68.018	79.87	77.208	79.395
SMU_1607	vacB	exoribonuclease R	0.192283	1.14257	0.237013	0.625227	13920	10606	15099	15046	18729	14486	551.376	496.025	482.161	575.26	572.457	535.687
SMU_1609c		preprotein translocase, SecG subunit	0.577853	1.49263	0.0160925	1.79338	2350	2907	4878	2951	7706	5670	93.084	135.956	155.771	112.827	235.536	209.674
SMU_161		transcriptional regulator (MerR family?)	-0.527293	-1.44122	0.00301072	2.52133	4991	4386	6089	3410	4448	3590	197.695	205.126	194.442	130.376	135.954	132.757
SMU_1610	rl33	50S ribosomal protein L33	0.483066	1.39771	0.19445	0.711192	109	163	316	124	472	292	4.318	7.623	10.091	4.741	14.427	10.798
SMU_1611c		multi-drug resistance efflux pump, major facilitator superfamily	0.114272	1.08243	0.516058	0.287302	12469	8525	11699	11085	14867	12148	493.901	398.7	373.587	423.818	454.414	449.228
SMU_1612c		conserved hypothetical protein	0.0443509	1.03122	0.793592	0.100403	8404	6250	9327	7731	9863	8705	332.885	292.302	297.842	295.583	301.465	321.908
SMU_1613c		dephospho-CoA kinase	-0.00418315	-1.0029	0.983106	0.00739953	3988	2819	4136	3886	4049	3564	157.966	131.84	132.076	148.575	123.759	131.795
SMU_1614	fpg	formamidopyrimidine-DNA glycosylase	-0.0673798	-1.04781	0.71449	0.146004	3325	2874	4290	3388	4231	2981	131.704	134.412	136.994	129.535	129.322	110.236
SMU_1615c		conserved hypothetical protein	-0.0197316	-1.01377	0.910673	0.0406375	2939	2663	4049	3063	3822	3159	116.415	124.544	129.298	117.109	116.82	116.819
SMU_1616c		phosphohydrolase MutT/nudix family protein	-0.143406	-1.10451	0.501147	0.300035	1951	1433	2326	1767	1965	1688	77.28	67.019	74.277	67.558	60.061	62.422
SMU_1617	era	GTP-binding protein era homolog.	0.0315705	1.02212	0.85855	0.0662343	2824	2949	4544	3011	4494	3680	111.86	137.92	145.105	115.121	137.36	136.085
SMU_1618	dagK	diacylglycerol kinase	-0.0222189	-1.01552	0.921336	0.0355819	1013	1082	1779	940	1814	1327	40.125	50.603	56.809	35.939	55.445	49.072
SMU_1619c		conserved hypothetical protein	-0.0658749	-1.04672	0.712542	0.147189	2636	2404	3918	2584	3537	2902	104.413	112.431	125.115	98.795	108.109	107.315
SMU_1620	phoH	phosphate starvation-induced protein	0.401663	1.32103	0.0182429	1.73891	5623	5506	8843	8712	10507	8375	222.729	257.507	282.386	333.09	321.149	309.704
SMU_1621c		conserved hypothetical protein	-0.225912	-1.16952	0.461026	0.336275	151	139	178	146	178	104	5.981	6.501	5.684	5.582	5.441	3.846
SMU_1622	pmsR	peptide methionine sulfoxide reductase A	-0.0359772	-1.02525	0.87053	0.0602162	1651	1407	2193	1870	1953	1522	65.397	65.803	70.03	71.497	59.694	56.283
SMU_1623c		conserved hypothetical protein	0.0784886	1.05591	0.595704	0.22497	11866	10942	17521	12295	18150	14699	470.016	511.739	559.503	470.08	554.759	543.563
SMU_1624	rrf1	ribosome recycling factor	-0.0628024	-1.04449	0.695606	0.157637	12890	11456	17058	13575	16050	12170	510.577	535.778	544.718	519.019	490.572	450.042
SMU_1625	pyrH	uridylate kinase (UMP-kinase)	-0.223707	-1.16773	0.219686	0.658197	31761	25274	38720	30797	29917	24731	1258.06	1182.02	1236.46	1177.47	914.421	914.543
SMU_1626	rl1	50S ribosomal protein L1	-0.0258053	-1.01805	0.88342	0.0538327	85959	69690	101099	88827	98404	78792	3404.86	3259.29	3228.42	3396.16	3007.74	2913.7
SMU_1627	rl11	50S ribosomal protein L11	0.0377826	1.02653	0.835283	0.0781664	125363	95886	133307	125809	143932	116865	4965.67	4484.43	4256.93	4810.11	4399.32	4321.62
SMU_1628		conserved hypothetical protein	0.0439378	1.03092	0.860284	0.0653582	917	1070	1653	777	1777	1497	36.323	50.042	52.786	29.707	54.314	55.358
SMU_1629c		cell division protein	-0.373118	-1.29515	0.0389325	1.40969	25427	19937	26800	20211	21689	17175	1007.17	932.42	855.812	772.736	662.93	635.125
SMU_162c		conserved hypothetical protein	0.0134356	1.00936	0.949286	0.0226029	2983	3449	5894	2792	5723	4738	118.158	161.304	188.215	106.748	174.925	175.209
SMU_1631		peptidyl-prolyl cis-trans isomerase; cyclophilin	0.178244	1.13151	0.379088	0.42126	1822	2056	3658	2237	3724	3005	72.17	96.156	116.812	85.528	113.825	111.124
SMU_1632	pfs	MTA/SAH nucleosidase	-0.119922	-1.08668	0.491329	0.308627	9698	7874	11937	9426	10863	8325	384.141	368.254	381.188	360.388	332.03	307.855
SMU_1633c		conserved hypothetical protein	-0.189854	-1.14065	0.331124	0.480009	2509	1957	3115	2200	2783	2042	99.382	91.526	99.472	84.114	85.063	75.512
SMU_1634c		conserved hypothetical protein, MutT/nudix family	0.018561	1.01295	0.922049	0.0352462	2488	2101	3973	2820	3377	2781	98.551	98.26	126.871	107.818	103.219	102.84
SMU_1635	glmU	UDP-N-acetylglucosamine pyrophosphorylase	0.0605937	1.04289	0.691836	0.159997	16206	13566	21486	16936	22052	17491	641.925	634.459	686.118	647.521	674.025	646.811
SMU_1636c		conserved hypothetical protein	-0.171964	-1.12659	0.299133	0.524136	6940	6177	9272	6327	8459	6311	274.896	288.888	296.085	241.903	258.552	233.378
SMU_1637c		hypothetical protein	-0.209595	-1.15636	0.239656	0.620412	5346	4107	5744	3912	5811	4449	211.757	192.078	183.425	149.569	177.615	164.522
SMU_1638c		hypothetical protein	0.103288	1.07422	0.591082	0.228352	2155	2003	3218	1978	3581	2927	85.36	93.677	102.761	75.626	109.454	108.239
SMU_1639	metS	methionyl-tRNA synthetase	-0.256806	-1.19483	0.175872	0.754803	55125	40725	57020	47385	49944	37954	2183.52	1904.64	1820.84	1811.69	1526.55	1403.53
SMU_163c		hypothetical protein	-0.230638	-1.17335	0.184193	0.734726	3317	3118	4472	2852	3703	3309	131.388	145.824	142.806	109.042	113.183	122.366
SMU_164		tRNA/rRNA methyltransferase	-0.304815	-1.23526	0.0708634	1.14958	5392	4607	6849	4005	5701	4840	213.579	215.462	218.711	153.125	174.253	178.981
SMU_1641c		conserved hypothetical protein	0.211678	1.15803	0.260324	0.584485	4688	5031	9501	6765	9556	6799	185.693	235.292	303.398	258.649	292.082	251.424
SMU_1642c		conserved hypothetical protein	-0.139253	-1.10133	0.526241	0.278815	926	795	1264	891	1108	855	36.679	37.181	40.364	34.066	33.866	31.618
SMU_1643c		conserved hypothetical protein	0.645583	1.56437	0.0455281	1.34172	121	233	368	249	499	448	4.793	10.897	11.751	9.52	15.252	16.567
SMU_1644c		conserved hypothetical protein	0.197969	1.14708	0.254411	0.594465	5071	5648	9142	6487	9574	7941	200.864	264.148	291.934	248.02	292.632	293.655
SMU_1645		tellurite resistance protein	-0.448405	-1.36453	0.011936	1.92314	12008	14490	22758	8785	16119	13582	475.641	677.673	726.738	335.881	492.681	502.257
SMU_1646c		conserved hypothetical protein (possible hemolysis inducing protein)	-0.179414	-1.13242	0.398102	0.400005	2000	1627	2321	1273	2555	1910	79.221	76.092	74.117	48.671	78.094	70.631
SMU_1647c		transcriptional regulator	0.055473	1.0392	0.8125	0.0901764	943	1222	1848	1023	1908	1529	37.353	57.151	59.013	39.113	58.319	56.542
SMU_1648c		hypothetical protein	-0.294425	-1.2264	0.411319	0.385822	103	97	203	53	162	136	4.08	4.537	6.482	2.026	4.952	5.029
SMU_1649	exoA	exodeoxyribonuclease III/ Smx nuclease	-0.729234	-1.65776	0.000182529	3.73867	35069	27790	37168	23320	21021	18942	1389.1	1299.69	1186.9	891.604	642.512	700.468
SMU_165		fatty acid-binding protein, DegV family	-0.236823	-1.17839	0.175901	0.754732	6732	5386	7983	5966	6661	5351	266.657	251.894	254.923	228.101	203.595	197.878
SMU_1650	end3	endonuclease III (DNA repair)	-0.0772915	-1.05504	0.722295	0.141285	1021	939	1210	920	1294	1021	40.442	43.915	38.639	35.175	39.551	37.756
SMU_1651		arsenate reductase	0.107989	1.07772	0.542366	0.265707	3812	3443	5610	4409	5386	4726	150.995	161.023	179.146	168.571	164.624	174.766
SMU_1652	ogt	methylated-DNA--protein-cysteine S-methyltransferase	0.0139403	1.00971	0.940252	0.0267555	3794	2816	4141	3624	4554	3381	150.282	131.7	132.236	138.558	139.194	125.028
SMU_1653	serA	D-3-phosphoglycerate dehydrogenase	0.189201	1.14013	0.205069	0.6881	26762	23708	36880	29683	41136	34729	1060.05	1108.78	1177.7	1134.88	1257.33	1284.27
SMU_1654c		acetyltransferase	0.0549586	1.03883	0.753647	0.122832	7454	6013	9518	8325	9130	7538	295.255	281.218	303.941	318.293	279.061	278.752
SMU_1655c		hypothetical protein	-0.168594	-1.12396	0.414765	0.382198	4467	3511	4609	4212	4342	3312	176.939	164.204	147.18	161.039	132.714	122.477
SMU_1656	serC	phosphoserine aminotransferase	0.0699304	1.04967	0.650029	0.187067	21683	19012	28064	22426	30516	23871	858.871	889.16	896.176	857.423	932.729	882.741
SMU_1657c		nitrogen regulatory protein PII	-1.39175	-2.62396	1.84628e-06	5.7337	464	496	713	118	326	255	18.379	23.197	22.768	4.512	9.964	9.43
SMU_1658	nrgA	ammonium transporter, NrgA protein	-1.82306	-3.5383	5.75902e-13	12.2397	2621	1719	2315	449	946	686	103.819	80.395	73.926	17.167	28.915	25.368
SMU_1659c		conserved hypothetical protein, tetrapyrrole methylase family	0.0158026	1.01101	0.922493	0.0350368	7867	7103	9968	7937	10325	8583	311.615	332.196	318.311	303.459	315.586	317.396
SMU_166		hypothetical protein	0.211321	1.15775	0.314325	0.50262	2154	1502	2033	2108	2871	2126	85.321	70.246	64.92	80.596	87.753	78.619
SMU_1660c		conserved hypothetical protein	-0.0836556	-1.0597	0.697227	0.156626	1408	1219	1945	1435	1605	1469	55.771	57.011	62.11	54.865	49.057	54.323
SMU_1661c		signal peptidase II	-0.0703164	-1.04995	0.691452	0.160238	4029	3973	5569	3955	5742	4137	159.59	185.811	177.836	151.213	175.506	152.985
SMU_1662	holB	DNA polymerase III delta prime subunit	0.0214599	1.01499	0.902217	0.0446889	3808	3346	5677	3936	5191	4536	150.836	156.487	181.285	150.487	158.664	167.74
SMU_1663	kthY	thymidylate kinase	-0.0277183	-1.0194	0.881962	0.0545502	2842	2864	3989	3278	3934	2851	112.573	133.945	127.382	125.329	120.244	105.429
SMU_1664c		acetoin utilization protein, acetoin dehydrogenase	-0.193223	-1.14332	0.236089	0.626924	6992	6547	10422	5918	8499	7747	276.956	306.192	332.809	226.265	259.774	286.481
SMU_1665	livF	branched chain amino acid ABC transporter, ATP-binding protein	-0.272691	-1.20806	0.0778881	1.10853	14628	13005	21667	13198	15377	13975	579.42	608.222	691.898	504.605	470.002	516.79
SMU_1666	livG	branched chain amino acid ABC transporter, ATP-binding protein	-0.351228	-1.27565	0.0237023	1.62521	29031	23717	36353	21683	27501	24702	1149.93	1109.2	1160.87	829.015	840.575	913.471
SMU_1667	livM	branched chain amino acid ABC transporter, permease	-0.433077	-1.35011	0.00548294	2.26099	31302	25534	36038	21882	27952	23490	1239.88	1194.18	1150.81	836.624	854.36	868.651
SMU_1668	livH	branched chain amino acid ABC transporter, permease	-0.493305	-1.40767	0.00271675	2.56595	36594	29415	41611	26131	29880	24966	1449.5	1375.69	1328.78	999.078	913.29	923.233
SMU_1669	livK	branched-chain amino acid ABC transporter, substrate-binding protein	-0.52313	-1.43707	0.00113594	2.94464	69607	64050	96489	53222	63218	52077	2757.16	2995.51	3081.21	2034.86	1932.28	1925.79
SMU_167		hypothetical protein	0.459925	1.37547	0.0508451	1.29375	642	596	1011	720	1519	1090	25.43	27.874	32.285	27.528	46.429	40.308
SMU_1670c		conserved hypothetical protein	0.158182	1.11588	0.539397	0.268092	667	890	1614	843	1635	1252	26.42	41.624	51.54	32.231	49.974	46.298
SMU_1671c		conserved hypothetical protein	-0.0554013	-1.03915	0.790722	0.101976	1526	1289	2073	1474	1847	1628	60.445	60.284	66.198	56.356	56.454	60.203
SMU_1672	clpP	ATP-dependent Clp protease, proteolytic subunit	-0.250849	-1.18991	0.141125	0.850397	16926	16576	27546	17863	19256	16004	670.445	775.232	879.634	682.964	588.565	591.822
SMU_1673	upp	uracil phosphoribosyltransferase	-0.195044	-1.14476	0.291954	0.534686	4746	4723	7579	5191	5556	4708	187.991	220.887	242.022	198.47	169.821	174.1
SMU_1674	metC	aminotransferase class II	-0.349822	-1.2744	0.0767869	1.11471	2193	2160	3563	2066	2507	1912	86.865	101.02	113.778	78.99	76.627	70.705
SMU_1675	metB	cystathionine gamma-synthase	-0.209543	-1.15632	0.303741	0.517497	2074	2162	3851	2314	2584	2303	82.152	101.113	122.975	88.472	78.981	85.164
SMU_1676c		polysaccharide transporter	0.0500501	1.0353	0.747012	0.126672	11678	9889	14451	12173	14897	12426	462.57	462.492	461.468	465.416	455.331	459.509
SMU_1677	murE	UDP-N-acetylmuramoylananine-D-glutamate-2,6-diaminopimelate ligase; UDP-MurNac-tripeptide synthetase	0.133417	1.09689	0.404297	0.3933	8784	7670	11143	8447	13330	10748	347.937	358.713	355.833	322.958	407.435	397.457
SMU_1678		conserved hypothetical protein	0.337508	1.26357	0.0354112	1.45086	11193	8712	12753	11124	17337	15904	443.359	407.446	407.245	425.309	529.91	588.124
SMU_1679c		conserved hypothetical protein	0.464078	1.37944	0.00821302	2.0855	4009	3537	5098	4588	8011	6256	158.798	165.42	162.796	175.415	244.858	231.345
SMU_168		transcriptional regulator	0.0317008	1.02222	0.91048	0.0407297	457	292	406	447	485	325	18.102	13.656	12.965	17.09	14.824	12.018
SMU_1680c		hypothetical protein	0.529458	1.44339	0.00328512	2.48345	3837	3850	5857	4851	8515	7573	151.985	180.058	187.033	185.47	260.263	280.047
SMU_1681c		conserved hypothetical protein	0.478752	1.39354	0.0116626	1.9332	1959	1535	2506	2496	3677	2724	77.597	71.789	80.025	95.431	112.388	100.732
SMU_1682c		conserved hypothetical protein (possible intracellular protease)	-0.171052	-1.12588	0.487267	0.312233	436	327	521	366	501	346	17.27	15.293	16.637	13.993	15.313	12.795
SMU_1683c		conserved hypothetical protein	-0.111477	-1.08033	0.521733	0.282552	4283	3731	5400	3506	5300	4502	169.651	174.493	172.44	134.046	161.996	166.482
SMU_1685c		conserved hypothetical protein	-0.00309211	-1.00215	0.987424	0.00549629	1726	1672	2486	1569	2539	2175	68.367	78.197	79.386	59.988	77.605	80.431
SMU_1687	ppaC	manganese-dependent inorganic pyrophosphatase (type II PPase)	0.0602093	1.04262	0.699428	0.155257	31571	31391	42236	33486	48842	35475	1250.54	1468.11	1348.73	1280.29	1492.87	1311.85
SMU_1688	dltD	integral membrane protein	0.048766	1.03438	0.755081	0.122007	21082	21527	31776	20764	33095	28359	835.065	1006.78	1014.71	793.879	1011.56	1048.7
SMU_1689	dltC	D-alanyl carrier protein	0.327483	1.25482	0.169028	0.772043	2198	2491	4263	2147	5079	4794	87.064	116.5	136.132	82.087	155.241	177.28
SMU_169		50S ribosomal protein L13	-0.21108	-1.15755	0.244292	0.61209	103005	87392	127497	99256	106615	82779	4080.06	4087.18	4071.4	3794.9	3258.72	3061.14
SMU_1690	dltB	integral membrane protein, D-alanyl transfer	0.116613	1.08419	0.478039	0.320537	21529	18101	28261	18477	32159	28386	852.771	846.554	902.466	706.439	982.948	1049.7
SMU_1691	dltA	D-alanine-D-alanyl carrier protein ligase	0.241735	1.18241	0.109934	0.958869	29895	27580	42531	34491	50124	41025	1184.15	1289.87	1358.15	1318.71	1532.05	1517.09
SMU_1692	pflA	pyruvate-formate lyase activating enzyme	-0.374895	-1.29675	0.0232559	1.63347	9997	10717	16072	7716	11505	10878	395.985	501.216	513.232	295.009	351.653	402.264
SMU_1693	hlyX	uncharacterized hemolysin	0.0755867	1.05379	0.614739	0.211309	22935	20427	30080	22820	33370	26491	908.463	955.337	960.553	872.487	1019.96	979.627
SMU_1694c		permease ( possible ABC transporter permease )	0.25037	1.18951	0.290162	0.537359	2132	2050	3203	1655	4129	3760	84.449	95.875	102.282	63.276	126.204	139.043
SMU_1695		ABC transporter, ATP-binding protein; possible molybdenum transport system	-0.238468	-1.17974	0.182054	0.7398	7419	6942	10548	7521	7761	6719	293.869	324.666	336.832	287.554	237.217	248.466
SMU_1697c		possible rRNA methylase, SAM-dependent methyltransferase superfamily	0.0553732	1.03913	0.774999	0.110699	1928	1749	3099	2176	2887	2297	76.369	81.798	98.961	83.196	88.242	84.942
SMU_1699c		conserved hypothetical protein, radical SAM superfamily	-0.176739	-1.13033	0.324868	0.488293	6494	4815	7118	5611	6313	5304	257.23	225.19	227.301	214.528	192.958	196.14
SMU_170		30S ribosomal protein S9	-0.305974	-1.23625	0.214768	0.668031	68125	49720	62125	63863	52179	36709	2698.45	2325.32	1983.86	2441.7	1594.87	1357.48
SMU_1700c		LrgB-like protein; possible murein hydrolase regulator	-1.41332	-2.66349	5.76806e-10	9.23897	1601	1355	1988	441	871	704	63.416	63.371	63.483	16.861	26.622	26.034
SMU_1701c		conserved hypothetical protein	-0.532697	-1.44663	0.0861533	1.06473	649	662	1062	250	907	652	25.707	30.961	33.913	9.558	27.723	24.111
SMU_1702c		uncharacterized phosphatase; possible PAP2 family protein	-0.728685	-1.65713	6.24584e-05	4.20441	3575	2808	4409	1942	2657	2315	141.607	131.326	140.794	74.249	81.212	85.608
SMU_1703c		conserved hypothetical protein	-0.738047	-1.66792	2.56744e-05	4.5905	4906	4383	5947	2753	3866	3180	194.328	204.986	189.907	105.257	118.165	117.595
SMU_1704		conserved hypothetical protein	-0.477688	-1.39251	0.188769	0.72407	348	690	1089	231	777	644	13.784	32.27	34.775	8.832	23.749	23.815
SMU_1705		conserved hypothetical protein	-0.538368	-1.45233	0.0125272	1.90215	1417	1447	1755	878	1426	1155	56.128	67.674	56.043	33.569	43.586	42.711
SMU_1706		conserved hypothetical protein	-0.341486	-1.26706	0.143025	0.84459	2135	3042	4194	1610	3470	2928	84.568	142.269	133.928	61.556	106.061	108.276
SMU_1707c		spoU-related rRNA/tRNA methylase	0.434898	1.35182	0.0252095	1.59844	2055	2114	3616	2580	4947	3698	81.399	98.868	115.471	98.642	151.206	136.751
SMU_1708	trkA	potassium uptake system protein	0.497336	1.4116	0.00131733	2.88031	16153	14109	21895	19952	31743	26970	639.826	659.855	699.179	762.833	970.233	997.34
SMU_1709	trkH	potassium uptake protein TrkH	0.392116	1.31232	0.0103716	1.98416	13267	11803	16920	15113	23670	20399	525.51	552.007	540.311	577.822	723.48	754.347
SMU_1710c		conserved hypothetical protein	-0.337266	-1.26336	0.158335	0.800424	774	979	1295	640	1216	766	30.658	45.786	41.354	24.469	37.167	28.326
SMU_1711	rluB	ribosomal large subunit pseudouridine synthase B	-0.442081	-1.35856	0.0222603	1.65247	7264	5765	8250	5945	5829	4651	287.73	269.62	263.45	227.298	178.165	171.992
SMU_1712c		segregation and condensation protein B	-0.380834	-1.30209	0.0315774	1.50062	3635	3930	5766	2826	4566	3556	143.984	183.8	184.127	108.048	139.561	131.5
SMU_1713c		segregation and condensation protein A	-0.302887	-1.23361	0.127403	0.894821	3557	4118	7428	3290	5328	4213	140.894	192.592	237.2	125.788	162.852	155.795
SMU_1714c		tyrosine recombinase	-0.152933	-1.11183	0.39931	0.39869	4318	4404	6831	3535	6525	4959	171.037	205.968	218.136	135.155	199.438	183.382
SMU_1715c		CBS domain protein	-0.140198	-1.10206	0.424183	0.372447	4220	4127	6398	4220	5317	4532	167.156	193.013	204.309	161.345	162.515	167.592
SMU_1716c		possible phosphoesterase	-0.14366	-1.1047	0.40985	0.387375	5039	4341	6638	4810	5810	4664	199.597	203.021	211.973	183.903	177.584	172.473
SMU_1717c		HAM1-like protein	-0.343204	-1.26857	0.0530013	1.27571	8262	7450	10682	7353	8435	6172	327.261	348.424	341.111	281.13	257.818	228.238
SMU_1718	murI	glutamate racemase	-0.298945	-1.23024	0.0753862	1.12271	12579	10336	16519	11322	12409	9777	498.258	483.398	527.506	432.879	379.284	361.55
SMU_1719c		conserved hypothetical protein	-0.179841	-1.13276	0.34562	0.461401	2381	2394	4413	2333	3463	2683	94.312	111.963	140.922	89.199	105.847	99.216
SMU_172		conserved hypothetical protein (possible cell growth regulatory protein)	-0.0668324	-1.04741	0.81963	0.0863819	402	502	881	316	880	640	15.923	23.478	28.133	12.082	26.897	23.667
SMU_1721c		diaminopimelate decarboxylase	-0.190663	-1.14129	0.252607	0.597555	17397	14108	19739	15461	18644	13662	689.101	659.808	630.331	591.127	569.859	505.216
SMU_1722c		conserved hypothetical protein, membrane protein	0.12695	1.09198	0.41203	0.385071	10465	9810	13598	9961	16074	13812	414.522	458.797	434.229	380.843	491.306	510.763
SMU_1723c		conserved hypothetical protein	0.118402	1.08553	0.489809	0.309973	3960	3908	5975	4652	6241	4987	156.857	182.771	190.801	177.862	190.758	184.417
SMU_1724c		rRNA methyltransferase	0.198537	1.14753	0.34696	0.459721	1626	1884	3318	1986	3447	2824	64.406	88.112	105.955	75.932	105.358	104.43
SMU_1725		acylphosphatase	0.172395	1.12693	0.528754	0.276746	327	371	733	355	697	639	12.953	17.351	23.407	13.573	21.304	23.63
SMU_1727		OxaA-like protein; inner membrane protein	0.0731906	1.05204	0.654567	0.184046	20710	19233	27799	24454	28043	22586	820.33	899.496	887.713	934.96	857.142	835.222
SMU_1728	greA	transcription elongation factor GreA	0.311227	1.24076	0.14499	0.838661	3398	4129	7402	4206	8473	6930	134.596	193.106	236.37	160.81	258.979	256.269
SMU_1729c		aminodeoxychorismate lyase-like protein (fragment)	0.252673	1.19141	0.139813	0.854452	13847	15763	25462	17283	30224	22317	548.484	737.209	813.085	660.788	923.804	825.274
SMU_173		conserved hypothetical protein (possible ppGpp-regulated growth inhibitor)	-0.238437	-1.17971	0.405662	0.391836	329	509	810	361	727	406	13.032	23.805	25.866	13.802	22.221	15.014
SMU_1730c		arylalkylamine n-acetyltransferase	0.10844	1.07806	0.533122	0.273174	2938	2573	4132	2871	4656	3570	116.375	120.335	131.948	109.768	142.312	132.017
SMU_1731	murC	UDP-N-acetylmuramate--L-alanine ligase	0.0826377	1.05895	0.590838	0.228531	18773	16381	26721	20367	27587	21191	743.605	766.112	853.289	778.7	843.204	783.635
SMU_1732c		conserved hypothetical protein	0.27752	1.21211	0.109148	0.961984	5859	5886	10628	7758	11861	8837	232.077	275.278	339.387	296.615	362.535	326.789
SMU_1733c		SNF helicase	0.199365	1.14819	0.195078	0.709791	15339	14099	22396	15971	25863	21609	607.583	659.387	715.178	610.626	790.509	799.093
SMU_1734	accA	acetyl-CoA carboxylase alpha subunit	-0.833723	-1.78228	3.97812e-07	6.40032	28970	20901	32561	14847	18753	15448	1147.51	977.505	1039.78	567.652	573.19	571.261
SMU_1735	accD	acetyl-CoA carboxylase beta subunit	-0.54575	-1.45978	0.000670705	3.17347	67067	55495	85560	37723	60851	54112	2656.55	2595.41	2732.21	1442.28	1859.93	2001.04
SMU_1736	accC	acetyl-CoA carboxylase biotin carboxylase subunit	-0.500294	-1.4145	0.00285188	2.54487	108808	91958	136586	62504	102978	90883	4309.92	4300.72	4361.64	2389.74	3147.55	3360.82
SMU_1737	fabZ	(3R)-hydroxymyristoyl-(acyl carrier protein) dehydratase	-0.281828	-1.21573	0.0905317	1.0432	29273	26601	43015	19634	35326	32026	1159.51	1244.09	1373.61	750.675	1079.75	1184.31
SMU_1738	bccP	biotin carboxyl carrier protein of acetyl-CoA carboxylase	-0.471762	-1.3868	0.00288191	2.54032	34611	26244	38500	21857	29983	24762	1370.95	1227.39	1229.43	835.668	916.438	915.689
SMU_1739	fabF	3-oxoacyl-(acyl-carrier-protein) synthase	-0.432233	-1.34932	0.0087481	2.05809	90126	68616	100051	57460	77978	69477	3569.92	3209.06	3194.96	2196.89	2383.42	2569.23
SMU_1740	fabG	3-oxoacyl-acyl-carrier-protein reductase / 3-ketoacyl-acyl carrier protein reductase	-0.322753	-1.25071	0.0457816	1.33931	54594	46488	67951	35264	59980	50512	2162.49	2174.17	2169.9	1348.26	1833.3	1867.91
SMU_1741	fabD	[acyl-carrier-protein] S-malonyltransferase	-0.333905	-1.26042	0.0356392	1.44807	62908	50886	75963	42155	64269	54926	2491.81	2379.85	2425.75	1611.73	1964.4	2031.14
SMU_1742c		trans-2-enoyl-ACP reductase II	-0.284336	-1.21785	0.0769726	1.11366	60235	47281	76092	47389	59621	51957	2385.93	2211.25	2429.87	1811.84	1822.33	1921.35
SMU_1743	acp	acyl carrier protein	0.288225	1.22114	0.437263	0.359257	1035	1799	4049	1135	4361	3379	40.997	84.136	129.298	43.395	133.295	124.954
SMU_1744	fabH	3-oxoacyl-[acyl-carrier-protein] synthase III	-0.147027	-1.10729	0.334722	0.475315	39580	34401	52687	33049	50155	38964	1567.78	1608.88	1682.47	1263.58	1533	1440.87
SMU_1745c		transcriptional regulator, MarR family	0.176256	1.12995	0.356827	0.447543	10286	10938	19100	9878	22043	16888	407.432	511.552	609.926	377.67	673.75	624.512
SMU_1746c		enoyl-CoA hydratase/trans-2, cis-3-decenoyl-ACP isomerase	0.0823366	1.05873	0.601421	0.220822	10134	8163	12812	10104	13912	10963	401.411	381.77	409.129	386.311	425.224	405.408
SMU_1747c		possible phosphatase	0.330549	1.25749	0.204278	0.689779	1026	1114	1978	1001	2593	1979	40.64	52.1	63.164	38.272	79.256	73.183
SMU_1748	akh	aspartate kinase / homoserine dehydrogenase	-0.0299283	-1.02096	0.844098	0.0736069	11978	10956	16301	12329	15449	12837	474.453	512.394	520.544	471.38	472.203	474.707
SMU_174c		conserved hypothetical protein	-0.107052	-1.07703	0.625017	0.204108	1639	2069	3539	1692	2950	2452	64.921	96.764	113.012	64.691	90.168	90.674
SMU_175			-0.583268	-1.49824	0.165352	0.78159	60	28	72	25	56	33	2.377	1.31	2.299	0.956	1.712	1.22
SMU_1750c		hypothetical protein	-1.00138	-2.00192	5.34218e-06	5.27228	2287	2276	3462	878	1860	1596	90.589	106.445	110.553	33.569	56.851	59.019
SMU_1752c		hypothetical protein	-1.03529	-2.04953	4.33952e-07	6.36256	2292	2600	4327	1240	1906	1589	90.787	121.598	138.175	47.409	58.257	58.761
SMU_1753c		conserved hypothetical protein	-1.68023	-3.2048	2.05775e-16	15.6866	4603	3287	5053	1418	1523	1307	182.326	153.728	161.359	54.215	46.551	48.332
SMU_1754c		conserved hypothetical protein	-1.93577	-3.82583	2.7431e-14	13.5618	6107	3751	5624	1673	1331	1201	241.9	175.428	179.593	63.965	40.682	44.413
SMU_1755c		conserved hypothetical protein	-1.59107	-3.01273	3.61711e-14	13.4416	3147	2558	3660	1091	1173	1013	124.654	119.633	116.876	41.713	35.853	37.46
SMU_1757c		conserved hypothetical protein	-1.38435	-2.61055	9.65351e-10	9.01531	1855	1786	3349	681	1109	1017	73.477	83.528	106.945	26.037	33.897	37.608
SMU_1758c		conserved hypothetical protein	-1.64395	-3.1252	1.98258e-20	19.7028	9179	7417	10523	2938	3288	2949	363.583	346.881	336.034	112.33	100.499	109.053
SMU_176		hypothetical protein	-0.556826	-1.47103	0.142547	0.846041	62	54	67	32	54	49	2.456	2.525	2.14	1.223	1.651	1.812
SMU_1760c		conserved hypothetical protein	-1.65723	-3.15409	7.83891e-23	22.1057	8523	7067	11128	2679	3473	2802	337.599	330.512	355.354	102.427	106.153	103.617
SMU_1761c		conserved hypothetical protein	-1.67635	-3.19617	5.65504e-18	17.2476	4367	4839	8132	1394	2411	1941	172.978	226.312	259.681	53.297	73.693	71.777
SMU_1762c		conserved hypothetical protein	-1.59686	-3.02483	6.83958e-12	11.165	1436	1606	2760	505	773	733	56.88	75.11	88.136	19.308	23.627	27.106
SMU_1763c		conserved hypothetical protein	-1.69334	-3.23404	2.08051e-18	17.6818	3280	3078	5334	1100	1487	1199	129.922	143.953	170.332	42.057	45.451	44.339
SMU_1764c		conserved hypothetical protein	-1.62133	-3.07658	4.73895e-17	16.3243	11086	11865	20215	3275	6383	5285	439.12	554.906	645.531	125.214	195.098	195.437
SMU_1765c		conserved hypothetical protein	-0.0885375	-1.06329	0.680876	0.166932	1109	1089	1767	972	1588	1400	43.928	50.931	56.426	37.163	48.538	51.771
SMU_1766c		hypothetical protein	0.248993	1.18838	0.253678	0.595717	1040	1107	1802	1212	2171	1622	41.195	51.773	57.544	46.339	66.357	59.981
SMU_1767c		hypothetical protein	0.142159	1.10356	0.607088	0.216749	726	1223	1891	950	2104	1490	28.757	57.198	60.386	36.322	64.309	55.1
SMU_1768c		hypothetical protein	-0.0368315	-1.02586	0.832265	0.0797386	3876	3757	5280	3567	5568	4385	153.53	175.709	168.608	136.379	170.187	162.156
SMU_177		PTS cellobiose-specific IIC component)	-0.222035	-1.16638	0.234357	0.630123	5123	4235	6702	3269	6019	5517	202.924	198.064	214.017	124.985	183.972	204.017
SMU_1770	syv	valyl-tRNA synthetase	-0.0808823	-1.05766	0.697741	0.156306	75952	55251	73845	76494	70494	57070	3008.49	2584	2358.11	2924.63	2154.67	2110.43
SMU_1771c		hypothetical protein	-0.773575	-1.7095	0.283751	0.547063	7	9	5	7	3	3	0.277	0.421	0.16	0.268	0.092	0.111
SMU_1772c		hypothetical protein	-0.0114523	-1.00797	0.969275	0.013553	572	807	1504	534	1394	1114	22.657	37.742	48.028	20.417	42.608	41.195
SMU_1773c		conserved hypothetical protein	-0.201076	-1.14956	0.311164	0.507011	2379	1808	2660	1624	2529	2253	94.233	84.557	84.943	62.091	77.3	83.315
SMU_1774c		conserved hypothetical protein	-0.231544	-1.17409	0.344799	0.462434	784	986	1786	899	1344	914	31.055	46.114	57.033	34.372	41.08	33.799
SMU_1775c		hypothetical protein	0.331597	1.25841	0.333858	0.476438	437	624	1308	451	1486	1225	17.31	29.183	41.769	17.243	45.42	45.3
SMU_1776c		conserved hypothetical protein	0.14068	1.10242	0.690616	0.160763	452	801	1480	454	1478	1280	17.904	37.461	47.261	17.358	45.175	47.334
SMU_1777	nrdI	ribonucleotide reductase protein, Nrd	0.172608	1.12709	0.381356	0.418669	1696	1740	2818	1878	3161	2461	67.179	81.377	89.988	71.802	96.617	91.007
SMU_1779c		RNA methyltransferase, TrmA family	0.0638213	1.04523	0.692766	0.159413	5483	5126	8179	5792	8398	6611	217.184	239.735	261.182	221.448	256.687	244.472
SMU_178		conserved hypothetical protein	-0.334265	-1.26074	0.0689586	1.16141	3856	3860	5769	2664	4783	4047	152.737	180.526	184.223	101.854	146.194	149.657
SMU_1780		RecA regulator RecX	0.352693	1.27694	0.198357	0.702552	677	882	1135	662	1594	1508	26.816	41.25	36.244	25.311	48.721	55.765
SMU_1781		conserved hypothetical protein	0.670627	1.59177	0.00791518	2.10154	2591	3513	6144	3695	9541	7634	102.63	164.297	196.198	141.273	291.623	282.302
SMU_1782		conserved hypothetical protein	0.566095	1.48051	0.0216052	1.66544	1301	1463	1990	1356	3455	2915	51.533	68.422	63.547	51.845	105.603	107.796
SMU_1783	proS	prolyl-tRNA synthetase	-0.108329	-1.07798	0.503789	0.297752	36673	29759	44759	34773	41461	32739	1452.63	1391.78	1429.3	1329.49	1267.27	1210.68
SMU_1784c		conserved hypothetical protein, peptidase family M50	0.0783045	1.05578	0.605802	0.217669	16788	14497	22643	17371	22563	20187	664.978	678.001	723.065	664.153	689.644	746.508
SMU_1785	cdsA	phosphatidate cytidylyltransferase (CDP-diglyceride synthase)	0.0645447	1.04575	0.675481	0.170387	14243	10836	16246	13493	17690	14814	564.17	506.782	518.788	515.884	540.699	547.816
SMU_1786	uppS	undecaprenyl pyrophosphate synthetase	0.0983212	1.07053	0.537195	0.269868	7806	6946	10306	8003	11120	9421	309.198	324.853	329.104	305.982	339.886	348.385
SMU_1787c		preprotein translocase, YajC subunit	-0.375459	-1.29725	0.0230623	1.6371	9845	9441	13558	8300	10634	7922	389.964	441.54	432.951	317.337	325.031	292.953
SMU_1788c		bacterocin transport accessory protein	-0.786399	-1.72476	1.31725e-05	4.88033	8840	10401	15622	6390	7477	7243	350.155	486.438	498.862	244.312	228.536	267.843
SMU_1789c		conserved hypothetical protein	-0.149984	-1.10956	0.47205	0.326012	6623	5400	8236	7290	6487	5137	262.339	252.549	263.002	278.722	198.277	189.964
SMU_179		conserved hypothetical protein (possible oxidoreductase)	0.805833	1.74815	0.000789295	3.10276	2410	1641	2215	4421	3631	3409	95.461	76.747	70.732	169.03	110.982	126.064
SMU_1790c		transcriptional regulator, probable MerR family	-0.145118	-1.10582	0.495429	0.305019	1130	1233	1692	1055	1588	1283	44.76	57.665	54.031	40.336	48.538	47.445
SMU_1791c		conserved hypothetical protein	-0.130907	-1.09498	0.488508	0.311128	5452	4201	5680	4875	5548	4477	215.956	196.474	181.381	186.388	169.576	165.558
SMU_1792c		hypothetical protein	0.020507	1.01432	0.919655	0.0363751	1914	1564	2240	1899	2143	2085	75.814	73.146	71.531	72.605	65.501	77.103
SMU_1794c		hypothetical protein	-0.15608	-1.11426	0.505169	0.296563	1657	1162	1719	1491	1524	1271	65.634	54.345	54.893	57.006	46.581	47.001
SMU_1795c		conserved hypothetical protein; possible methyltransferase	-0.129978	-1.09428	0.476812	0.321652	3005	2341	4061	2770	3439	2798	119.029	109.485	129.681	105.907	105.114	103.469
SMU_1797c		conserved hypothetical protein	-0.323234	-1.25113	0.181829	0.740336	2755	1941	2853	2423	2349	1559	109.126	90.777	91.106	92.64	71.798	57.651
SMU_1798c		conserved hypothetical protein	0.100477	1.07213	0.601801	0.220547	3370	3701	6221	3558	6465	5120	133.487	173.09	198.657	136.035	197.604	189.336
SMU_1799	nadD	nicotinate mononucleotide adenylyltransferase (nicotinate-nucleotide adenylyltransferase)	0.103801	1.0746	0.520757	0.283365	7890	6940	11356	8322	11602	9787	312.526	324.572	362.634	318.179	354.618	361.92
SMU_18		hypothetical protein	-0.155559	-1.11385	0.540149	0.267486	300	297	565	335	398	342	11.883	13.89	18.042	12.808	12.165	12.647
SMU_180		oxidoreductase, possible fumarate reductase	1.46512	2.76087	3.26722e-12	11.4858	7608	5683	8354	24131	19933	17894	301.355	265.785	266.771	922.611	609.257	661.713
SMU_1800c		conserved hypothetical protein	-0.143763	-1.10478	0.433186	0.363325	2510	2429	3447	2387	3219	2475	99.422	113.6	110.074	91.263	98.39	91.525
SMU_1801c		conserved hypothetical protein, GTP-binding	-0.0239471	-1.01674	0.878002	0.0565046	12895	11571	17488	13894	16114	13367	510.775	541.157	558.449	531.215	492.529	494.307
SMU_1802c		conserved hypothetical protein	-0.214205	-1.16006	0.358468	0.44555	7246	5362	8019	7583	5834	4911	287.017	250.772	256.073	289.924	178.318	181.607
SMU_1803c		conserved hypothetical protein	-0.651992	-1.57134	0.0242913	1.61455	1246	1674	3584	824	2047	1479	49.354	78.29	114.449	31.504	62.567	54.693
SMU_1804c		hypothetical protein	-1.89913	-3.72989	0.00213824	2.66994	12	22	22	2	5	9	0.475	1.029	0.703	0.076	0.153	0.333
SMU_1805		transcriptional regulator	-0.239723	-1.18077	0.335582	0.474201	383	372	562	271	540	395	15.171	17.398	17.947	10.361	16.505	14.607
SMU_1806		macrolide-related glycosyltransferase	-0.389388	-1.30984	0.0683253	1.16542	1089	1008	1515	787	1176	977	43.136	47.142	48.379	30.09	35.945	36.129
SMU_1807c		permease	-0.515793	-1.42978	0.0111126	1.95418	2865	2311	3740	2251	2289	1946	113.484	108.082	119.43	86.063	69.964	71.962
SMU_1808c			-0.232517	-1.17488	0.540913	0.266873	72	111	180	52	178	107	2.852	5.191	5.748	1.988	5.441	3.957
SMU_1809	scnG	cdd2-related, bacteriocin related ABC element	-0.399153	-1.31873	0.0711071	1.14809	977	942	1503	738	985	1006	38.699	44.056	47.996	28.216	30.107	37.201
SMU_181		mevalonate kinase	-0.0375025	-1.02634	0.835791	0.0779021	3860	3274	5163	4033	4752	3799	152.896	153.12	164.872	154.195	145.246	140.486
SMU_1810	scnE	ABC transporter, membrane spanning permease	-0.336789	-1.26294	0.140561	0.852134	642	626	863	451	725	639	25.43	29.277	27.558	17.243	22.16	23.63
SMU_1811	scnF	cdd4-like bacteriocin component, ScnF homolog	-0.396351	-1.31617	0.0857217	1.06691	712	659	1159	613	710	670	28.203	30.82	37.011	23.437	21.701	24.776
SMU_1812		transposase, IS1193n-related	-0.23639	-1.17804	0.146568	0.833962	9036	8773	12110	7116	10704	9417	357.919	410.299	386.712	272.069	327.171	348.237
SMU_1813		hypothetical protein, probable transposase fragment	-0.444865	-1.36119	0.0378196	1.42228	1410	1332	1720	946	1341	1237	55.851	62.295	54.925	36.169	40.988	45.744
SMU_1814	scnK	histidine kinase, ScnK homolog	-0.221706	-1.16611	0.246246	0.60863	8163	9756	15889	6872	12545	11363	323.339	456.272	507.388	262.74	383.441	420.199
SMU_1815	scnR	response regulator, ScnR homolog	-0.370435	-1.29274	0.0262611	1.58069	6434	5971	9382	4986	6408	6337	254.853	279.254	299.598	190.632	195.862	234.34
SMU_1816c		transposon-related, maturase-related protein fragment	0.488205	1.4027	0.055797	1.25339	202	189	263	302	350	318	8.001	8.839	8.398	11.546	10.698	11.76
SMU_1817c		transposon-related, maturase-related protein fragment	0.590989	1.50628	0.0291876	1.5348	302	178	275	383	449	377	11.962	8.325	8.782	14.643	13.724	13.941
SMU_1818c		hypothetical protein	0.457516	1.37318	0.0692602	1.15952	305	266	509	475	650	423	12.081	12.44	16.254	18.161	19.867	15.642
SMU_1819	gatB	glutamyl-tRNA (Gln) amidotransferase subunit B	0.152774	1.1117	0.419572	0.377193	43641	33897	48396	52994	52870	41213	1728.63	1585.31	1545.44	2026.14	1615.98	1524.04
SMU_182	sloA	ABC transporter, ATP-binding protein, iron and/or manganese	-0.101535	-1.07291	0.642346	0.192231	5083	5841	9265	3800	9847	6819	201.339	273.174	295.862	145.287	300.976	252.164
SMU_1820c		glutamyl-tRNA(Gln) amidotransferase subunit A	0.178792	1.13194	0.311398	0.506685	46368	37794	54781	56815	61525	47325	1836.65	1767.56	1749.34	2172.23	1880.53	1750.06
SMU_1821c		glutamyl-tRNA (Gln) amidotransferase subunit C	0.370278	1.2926	0.14711	0.832358	1344	2292	3754	2289	4530	3306	53.236	107.193	119.878	87.516	138.461	122.255
SMU_1822	gatA	aspartyl-tRNA synthetase	0.151978	1.11109	0.468629	0.329171	14027	11820	17088	19659	17494	12427	555.614	552.802	545.676	751.631	534.709	459.546
SMU_1823	pncA	pyrazinamidase/nicotinamidase	-0.314166	-1.24329	0.13846	0.858677	11287	8087	12257	10089	9415	7042	447.082	378.216	391.406	385.737	287.772	260.41
SMU_1824c		GTP-sensing transcriptional repressor	-0.0997013	-1.07155	0.508314	0.293868	15344	15114	22505	14461	20678	17384	607.781	706.857	718.658	552.894	632.028	642.854
SMU_1826	yfbQ	aminotransferase	0.220716	1.16531	0.157674	0.802239	10107	8351	13122	11519	15105	12308	400.342	390.562	419.028	440.411	461.688	455.145
SMU_1827		biotin biosynthesis protein	-0.640836	-1.55923	0.00914494	2.03882	859	723	1089	396	901	579	34.025	33.814	34.775	15.14	27.539	21.411
SMU_1828		universal stress protein family	-0.0526465	-1.03717	0.770371	0.1133	12565	10175	15930	13761	14863	10409	497.704	475.868	508.697	526.13	454.291	384.921
SMU_183	sloB	manganese ABC transporter permease element	-0.597155	-1.51273	0.000815471	3.08859	12135	9915	12913	7945	9709	7092	480.671	463.708	412.354	303.765	296.758	262.259
SMU_1830c		conserved hypothetical protein	0.127857	1.09267	0.417402	0.379446	8643	7834	12402	9685	13112	10542	342.352	366.383	396.037	370.291	400.772	389.839
SMU_1831	aspG	L-asparaginase	0.148422	1.10836	0.408891	0.388393	9539	7170	10740	10740	11724	9582	377.843	335.329	342.963	410.627	358.347	354.339
SMU_1832		hypothetical protein	0.443184	1.3596	0.0909136	1.04137	487	607	1047	640	1287	1159	19.29	28.388	33.434	24.469	39.337	42.859
SMU_1833	recG	ATP-dependent DNA helicase	0.146135	1.1066	0.36489	0.437838	5159	4529	6780	5448	7765	6207	204.35	211.814	216.508	208.296	237.339	229.533
SMU_1834	alr	alanine racemase	-0.0852111	-1.06084	0.600732	0.22132	16398	13787	20045	16118	19447	14597	649.53	644.795	640.103	616.246	594.403	539.792
SMU_1835	acpS	acyl carrier protein synthase	0.05137	1.03625	0.764511	0.116616	4855	4349	7105	5364	6430	5883	192.308	203.396	226.886	205.084	196.535	217.551
SMU_1836	aroG	phospho-2-dehydro-3-deoxyheptonate aldolase (DAHP synthase)	0.156084	1.11426	0.307307	0.512428	28174	28172	42784	31918	46782	38610	1115.98	1317.56	1366.23	1220.34	1429.9	1427.78
SMU_1837	aroH	3-deoxy-7-phosphoheptulonate synthase	0.0695638	1.0494	0.689503	0.161464	4566	4492	5956	5145	6542	5115	180.861	210.083	190.195	196.711	199.958	189.151
SMU_1838	secA	preprotein translocase subunit SecA	0.139672	1.10165	0.406362	0.391087	64720	56893	90680	80416	89949	73964	2563.58	2660.79	2895.71	3074.58	2749.32	2735.16
SMU_1839	manA	mannose-6-phosphate isomerase	-0.136743	-1.09942	0.361094	0.442379	17544	16019	24038	15731	21903	18041	694.924	749.182	767.612	601.45	669.471	667.149
SMU_184	sloC	ABC transporter element, iron predicted binding protein	-0.523508	-1.43745	0.0069234	2.15968	4503	5450	7850	3742	5895	3604	178.365	254.887	250.676	143.069	180.182	133.275
SMU_1840	scrK	fructokinase	-0.152329	-1.11136	0.298854	0.524541	14163	13245	20458	12747	18201	14749	561.001	619.447	653.291	487.362	556.318	545.412
SMU_1841	scrA	PTS system, sucrose-specific IIABC component	0.315382	1.24434	0.130808	0.883364	11332	8836	13014	16904	13686	12105	448.864	413.245	415.58	646.298	418.316	447.638
SMU_1843	scrB	sucrose-6-phosphate hydrolase	0.449863	1.36591	0.00612227	2.21309	6877	6470	9160	9790	12415	10419	272.4	302.591	292.509	374.305	379.468	385.291
SMU_1844	scrR	sucrose operon repressor	0.537679	1.45164	0.00148803	2.82739	4719	4592	7877	7275	10625	8345	186.921	214.76	251.538	278.148	324.756	308.595
SMU_1845	nusB	transcription antitermination factor	0.259238	1.19685	0.223942	0.649865	3969	5099	8889	4881	9898	8009	157.213	238.472	283.855	186.617	302.535	296.17
SMU_1846c		conserved hypothetical protein	0.103476	1.07436	0.547033	0.261986	8042	7456	12086	10119	11346	9410	318.546	348.705	385.946	386.884	346.793	347.978
SMU_1847	efp	translation elongation factor P	0.114022	1.08224	0.465391	0.332182	19207	16472	24931	21036	25250	22858	760.796	770.368	796.129	804.278	771.773	845.28
SMU_1848		hypothetical protein (similar to eukaryotic potassium channel proteins)	0.189623	1.14047	0.360313	0.44332	4376	4780	7338	3890	8908	7557	173.335	223.553	234.326	148.728	272.275	279.455
SMU_1849	comEB	deoxycytidylate deaminase; late competence protein	-0.169194	-1.12443	0.395245	0.403134	3988	4100	7180	3111	6149	5189	157.966	191.75	229.281	118.944	187.946	191.887
SMU_185		hypothetical protein	-0.348085	-1.27287	0.240838	0.618276	302	512	882	339	640	425	11.962	23.945	28.165	12.961	19.562	15.716
SMU_1850	pepP	aminopeptidase P (XAA-Pro aminopeptidase)	-0.457343	-1.37301	0.00345576	2.46146	22323	18695	26670	15628	19861	16956	884.222	874.334	851.661	597.512	607.057	627.026
SMU_1851	uvrA	excinuclease ABC subunit A	-0.328562	-1.25576	0.0301147	1.52122	38589	34503	49635	29122	41404	33886	1528.52	1613.65	1585.01	1113.43	1265.52	1253.09
SMU_1852		cation transporter, CorA family	0.107531	1.07738	0.482533	0.316473	13422	13540	20631	15125	22212	17129	531.65	633.243	658.815	578.281	678.916	633.424
SMU_1853		conserved hypothetical protein	0.189785	1.14059	0.228808	0.640528	8981	9383	13804	10303	16081	12795	355.74	438.827	440.807	393.919	491.52	473.154
SMU_1854		high density responsive regulator, HdrR	0.375079	1.29691	0.110799	0.955462	2594	2718	4368	2315	6208	5120	102.749	127.116	139.485	88.51	189.749	189.336
SMU_1855		high density responsive membrane protein, HdrM	0.267014	1.20331	0.351333	0.454281	2663	3042	5255	1959	6294	6003	105.482	142.269	167.809	74.899	192.378	221.989
SMU_1856c		conserved hypothetical protein	0.0656899	1.04659	0.751435	0.124109	5838	6754	9697	4880	11320	9190	231.245	315.873	309.657	186.579	345.999	339.843
SMU_1858	rs18	30S ribosomal protein S18	0.089694	1.06414	0.605824	0.217654	17027	16626	29575	22707	27376	19686	674.445	777.571	944.427	868.166	836.755	727.981
SMU_1859	ssb	single-stranded DNA-binding protein	0.00760602	1.00529	0.963289	0.0162434	72347	58954	85137	72367	90098	68791	2865.69	2757.18	2718.7	2766.84	2753.87	2543.86
SMU_186	sloR	metal-dependent transcriptional regulator (probable DtxR homolog)	-0.333383	-1.25996	0.0774692	1.11087	4255	4851	7340	4353	5450	3904	168.542	226.873	234.39	166.43	166.581	144.368
SMU_1860	rs6	30S ribosomal protein S6	-0.0393929	-1.02768	0.796652	0.0987316	36229	34067	47895	35296	48941	38566	1435.04	1593.26	1529.44	1349.49	1495.89	1426.16
SMU_1861c		hypothetical protein	0.595578	1.51108	0.0937522	1.02802	1223	1738	3184	1102	4639	4280	48.443	81.283	101.676	42.133	141.792	158.273
SMU_1862		hypothetical protein	1.09114	2.13042	0.000100124	3.99946	300	258	349	790	612	601	11.883	12.066	11.145	30.204	18.706	22.225
SMU_1865	mutY	A/G-specific adenine glycosylase	-0.825655	-1.77234	1.15877e-05	4.936	4728	3766	6057	2883	3084	2606	187.278	176.13	193.42	110.227	94.263	96.369
SMU_1867c		alcohol dehydrogenase	0.22484	1.16865	0.226137	0.645627	23682	16867	21093	24509	28755	24140	938.052	788.842	673.569	937.063	878.904	892.688
SMU_1869	trxA	thioredoxin	0.187122	1.13849	0.226619	0.644703	18392	17248	23659	20027	30575	22091	728.513	806.66	755.509	765.701	934.533	816.917
SMU_1870	mutS2	DNA mismatch repair protein	0.180244	1.13308	0.234889	0.629138	15548	14903	23583	17265	26381	21380	615.862	696.989	753.083	660.1	806.342	790.624
SMU_1871c		conserved hypothetical protein	-0.0835075	-1.05959	0.62967	0.200887	4617	4361	6601	3920	6602	5245	182.881	203.957	210.792	149.875	201.792	193.958
SMU_1872c		Streptococcus-specific protein	0.55527	1.46944	0.0526548	1.27856	1948	2997	5463	2672	7348	6261	77.161	140.165	174.452	102.16	224.594	231.529
SMU_1873	rnh3	ribonuclease HIII	0.12878	1.09337	0.425647	0.37095	10469	10842	17349	10935	19121	15041	414.681	507.062	554.01	418.083	584.438	556.21
SMU_1874	lepC	signal peptidase I	0.120004	1.08674	0.512713	0.290126	2806	3047	4985	3119	5220	4156	111.147	142.503	159.187	119.25	159.551	153.687
SMU_1875		exodeoxyribonuclease V alpha subunit	-0.151256	-1.11054	0.329037	0.482755	10225	8946	13337	8635	12219	10328	405.016	418.39	425.894	330.146	373.477	381.926
SMU_1876		conserved hypothetical protein	0.0442868	1.03117	0.816488	0.0880504	6745	7683	12490	6553	12799	10304	267.172	359.321	398.847	250.544	391.205	381.038
SMU_1877	ptnA	mannose PTS system component IIAB	0.994864	1.99289	3.24677e-05	4.48855	31697	21775	31306	73026	55921	46036	1255.53	1018.38	999.703	2792.03	1709.24	1702.39
SMU_1878	ptnC	mannose PTS system component IIC	1.12463	2.18045	0.000150714	3.82184	53181	30605	42416	131267	82313	69948	2106.52	1431.35	1354.48	5018.79	2515.92	2586.65
SMU_1879		mannose PTS system component IID	1.23955	2.36125	1.85059e-10	9.73269	28391	21894	34329	76351	71670	59498	1124.58	1023.95	1096.24	2919.16	2190.61	2200.21
SMU_187c		probable tRNA-dihydrouridine synthase	-0.212908	-1.15902	0.254098	0.594998	18909	14495	19750	17147	16753	14412	748.992	677.907	630.682	655.589	512.06	532.95
SMU_1881c		competence factor transporting ATP-binding / permease protein	0.501804	1.41598	0.001936	2.71309	6989	5764	8921	8968	12669	10997	276.837	269.573	284.877	342.877	387.231	406.665
SMU_1882c		hypothetical protein	0.741493	1.6719	0.000820142	3.08611	1642	2046	3755	2884	5575	4649	65.04	95.688	119.909	110.265	170.401	171.918
SMU_1883		conserved hypothetical protein	-0.274178	-1.20931	0.144593	0.839852	3057	3638	5723	2852	4609	3432	121.089	170.143	182.754	109.042	140.875	126.914
SMU_1884c		conserved hypothetical protein	-0.265123	-1.20174	0.23056	0.637216	1683	1936	3402	1374	2659	2160	66.664	90.544	108.637	52.533	81.273	79.876
SMU_1886	sys	seryl-tRNA synthetase	-0.0530886	-1.03748	0.748656	0.125718	27903	24256	35343	29540	32642	26565	1105.25	1134.41	1128.62	1129.41	997.711	982.364
SMU_1888		transposase fragment	-0.255554	-1.19379	0.432297	0.364218	87	145	201	98	166	123	3.446	6.781	6.419	3.747	5.074	4.548
SMU_1889c		hypothetical protein (possible relation to bacteriocin BlpU)	-0.565726	-1.48013	0.0537404	1.2697	620	450	679	511	410	301	24.558	21.046	21.683	19.537	12.532	11.131
SMU_188c		Hsp33-like chaperonin	-0.258318	-1.19608	0.118643	0.925759	9596	8594	13048	8538	10893	8184	380.101	401.927	416.665	326.437	332.947	302.641
SMU_189		hypothetical protein	-0.16749	-1.1231	0.501022	0.300143	309	281	484	311	409	283	12.24	13.142	15.456	11.891	12.501	10.465
SMU_1891c		hypothetical protein	0.0533181	1.03765	0.893473	0.0489184	31	44	71	35	75	52	1.228	2.058	2.267	1.338	2.292	1.923
SMU_1892c		hypothetical protein	-0.892318	-1.85616	0.0166694	1.77808	60	84	137	39	76	46	2.377	3.929	4.375	1.491	2.323	1.701
SMU_1893c			0.102382	1.07354	0.661746	0.179308	444	385	618	404	686	571	17.587	18.006	19.735	15.446	20.968	21.115
SMU_1894c			0.270266	1.20603	0.455131	0.341863	79	130	165	78	246	175	3.129	6.08	5.269	2.982	7.519	6.471
SMU_1895c		hypothetical protein	1.45577	2.74304	1.08185e-06	5.96583	211	216	588	919	1027	822	8.358	10.102	18.777	35.137	31.391	30.397
SMU_1896c		hypothetical protein	0.521792	1.43574	0.0622531	1.20584	232	132	321	322	410	285	9.19	6.173	10.251	12.311	12.532	10.539
SMU_1897		ABC transporter, ATP-binding protein; similar to BlpA	-0.231706	-1.17422	0.331474	0.479551	693	603	797	634	660	590	27.45	28.201	25.451	24.24	20.173	21.818
SMU_1898		ABC transporter, ATP-binding and permease element	0.00983388	1.00684	0.966715	0.0147016	1093	1089	1549	813	1869	1426	43.294	50.931	49.465	31.084	57.126	52.733
SMU_1899			0.220938	1.16549	0.832351	0.0796934	2	1	1	2	1	2	0.079	0.047	0.032	0.076	0.031	0.074
SMU_1900		ABC transporter	-0.141156	-1.10279	0.578116	0.237985	1123	691	882	713	1147	823	44.482	32.317	28.165	27.26	35.058	30.434
SMU_1902c		hypothetical protein	0.195122	1.14482	0.631012	0.199962	373	454	1141	249	1347	822	14.775	21.233	36.436	9.52	41.171	30.397
SMU_1903c		hypothetical protein	-0.573674	-1.48831	0.0848189	1.07151	1082	633	1103	274	927	888	42.858	29.604	35.222	10.476	28.334	32.838
SMU_1904c		hypothetical protein	-0.277115	-1.21177	0.22946	0.639294	11300	6906	12790	4916	12816	10178	447.597	322.982	408.427	187.956	391.724	376.379
SMU_1905c		hypothetical protein	-0.576075	-1.49079	0.0302985	1.51858	2468	1287	2039	912	1999	1380	97.758	60.191	65.112	34.869	61.1	51.032
SMU_1906c		bacteriocin-related protein	-0.585669	-1.50074	0.0265765	1.5755	3530	1774	3417	1161	2959	2243	139.825	82.967	109.116	44.389	90.443	82.945
SMU_1907		hypothetical protein	-0.0457268	-1.0322	0.896501	0.0474492	1348	1096	2326	533	2328	2144	53.395	51.258	74.277	20.378	71.156	79.284
SMU_1908c		hypothetical protein	0.0490441	1.03458	0.911455	0.0402647	1070	955	1906	286	2370	1849	42.383	44.664	60.865	10.935	72.44	68.375
SMU_1909c		hypothetical protein	-0.277547	-1.21213	0.300313	0.522426	13525	8342	15847	4843	15385	13806	535.73	390.142	506.047	185.164	470.247	510.541
SMU_1910c		hypothetical protein	-0.246027	-1.18594	0.428624	0.367924	5941	4128	8173	1947	8262	6693	235.325	193.06	260.991	74.44	252.53	247.505
SMU_1912c		hypothetical protein	0.354781	1.27879	0.456075	0.340963	817	944	2111	304	2973	2142	32.362	44.149	67.411	11.623	90.871	79.21
SMU_1913c		hypothetical protein; immunity protein, BLpL-like	-0.224491	-1.16836	0.498444	0.302383	5783	5141	10324	2048	9473	8280	229.067	240.436	329.679	78.302	289.545	306.191
SMU_1914c		bacteriocin protein, BlpO-like	0.0713471	1.0507	0.759377	0.119543	1813	1080	1777	1626	1889	1670	71.814	50.51	56.745	62.168	57.738	61.756
SMU_1915	comC	S. mutans specific competence stimulating peptide, precursor	0.218091	1.16319	0.460443	0.336824	618	589	1169	462	1449	1070	24.479	27.547	37.33	17.664	44.289	39.568
SMU_1916	comD	histidine kinase	-0.311068	-1.24063	0.150169	0.823419	9063	9761	16230	5535	12801	11993	358.989	456.506	518.277	211.622	391.266	443.497
SMU_1917	comE	response regulator	-0.480163	-1.3949	0.0123809	1.90725	5198	5253	8674	3189	5972	5457	205.895	245.674	276.989	121.926	182.536	201.798
SMU_1918	dedA	membrane-associated protein DedA	-0.209918	-1.15662	0.197884	0.703589	13493	10392	14484	9062	14001	12740	534.462	486.017	462.522	346.471	427.944	471.12
SMU_1919	sapR2	sakacin A production response regulator	-0.130233	-1.09447	0.396869	0.401353	13473	11973	16141	10737	16622	13652	533.67	559.957	515.435	410.512	508.056	504.846
SMU_191c		phage-related integrase	0.0446721	1.03145	0.878057	0.0564772	568	475	734	323	798	871	22.499	22.215	23.439	12.349	24.391	32.209
SMU_1920	pgdA	phosphoglycerate dehydrogenase	-0.122633	-1.08872	0.445203	0.351442	38604	29515	42408	32151	41497	34667	1529.12	1380.37	1354.23	1229.24	1268.37	1281.97
SMU_1921	dnaI	DNA replication protein; primosome component	-0.180707	-1.13344	0.242576	0.615152	11544	11206	16933	9251	15539	12717	457.262	524.086	540.726	353.697	474.954	470.27
SMU_1922	dnaB	chromosome replication initiation and membrane attachment protein	0.0621156	1.044	0.786711	0.104185	7124	8650	14993	6177	15187	13024	282.184	404.546	478.776	236.168	464.195	481.623
SMU_1923c		conserved hypothetical protein	0.0342219	1.024	0.868224	0.0613681	4467	5111	7740	3757	8667	6799	176.939	239.033	247.164	143.643	264.909	251.424
SMU_1924	gcrR	response regulator for glucan-binding protein	-0.415333	-1.33361	0.00665468	2.17687	22485	21344	31119	16786	22685	20201	890.639	998.224	993.732	641.786	693.373	747.025
SMU_1925c		conserved hypothetical protein	-0.444722	-1.36105	0.0432585	1.36393	1120	970	1447	806	1186	788	44.364	45.365	46.207	30.816	36.25	29.14
SMU_1926	psaR	transcriptional regulator PsaR	0.09446	1.06767	0.749539	0.125206	650	809	1243	480	1420	1241	25.747	37.836	39.693	18.352	43.403	45.892
SMU_1927		PsaA protein/ ABC transporter, ATP-binding protein	0.299872	1.23104	0.0857209	1.06691	3366	3117	4726	3827	6133	4806	133.328	145.777	150.917	146.319	187.457	177.724
SMU_1928	psaB	protein secretion ABC transport permease	0.544189	1.4582	0.000478902	3.31975	14029	13334	20555	18954	32166	23777	555.693	623.609	656.389	724.676	983.162	879.264
SMU_1929	htpX	protease HtpX-like protein; heat shock protein	-0.0562736	-1.03978	0.780546	0.107601	29166	20156	27835	28403	28581	21476	1155.28	942.663	888.863	1085.94	873.586	794.174
SMU_1930	lemA	LemA-like protein	0.226689	1.17015	0.157618	0.802394	18273	15982	23547	21741	30056	20341	723.8	747.452	751.933	831.233	918.669	752.202
SMU_1931	gidB	glucose-inhibited division protein	0.51483	1.42883	0.00838155	2.07668	1927	2178	3366	2640	4786	3985	76.329	101.861	107.487	100.936	146.285	147.364
SMU_1933c		cobalt ABC transporter permease	0.100549	1.07218	0.621806	0.206345	2832	3261	5003	2683	5664	4477	112.176	152.512	159.762	102.58	173.122	165.558
SMU_1934c		cation ABC transport ATP-binding protein	0.00785967	1.00546	0.958929	0.0182135	11180	9982	14451	11443	14447	12081	442.844	466.842	461.468	437.505	441.576	446.751
SMU_1935c		conserved hypothetical protein	-0.162441	-1.11918	0.407345	0.390037	3450	2418	3595	2940	3264	2735	136.656	113.086	114.8	112.406	99.765	101.139
SMU_1936c		conserved hypothetical protein	-0.13747	-1.09997	0.415878	0.381034	5352	4933	7229	5238	6365	5214	211.995	230.708	230.846	200.267	194.548	192.812
SMU_1937	cnhA	hydrolase, carbon-nitrogen family	-0.455488	-1.37125	0.0221795	1.65405	5731	4705	6710	4724	4592	3781	227.007	220.045	214.272	180.615	140.356	139.82
SMU_1938c		amino acid ABC transport permease	-0.566401	-1.48082	0.00896908	2.04725	4986	3699	5072	3647	3437	2685	197.497	172.996	161.966	139.437	105.053	99.29
SMU_1939c		amino acid ABC transport ATP-binding protein	-0.405679	-1.32471	0.0289526	1.53831	6629	6793	10067	6412	6405	5618	262.577	317.697	321.472	245.153	195.77	207.752
SMU_193c		conserved hypothetical protein	0.371433	1.29364	0.420762	0.375963	21	17	39	17	54	36	0.832	0.795	1.245	0.65	1.651	1.331
SMU_1940c		peptidase, possible succinyl-diaminopimelic descuccinlyase	-0.708232	-1.6338	0.0003018	3.52028	9194	7620	11252	6559	6057	5263	364.177	356.375	359.313	250.773	185.134	194.624
SMU_1941	atmB	ABC transporter solute-binding protein	-0.62183	-1.53883	0.00184392	2.73426	4219	5312	8989	3793	4603	4050	167.116	248.433	287.048	145.019	140.692	149.767
SMU_1942c		amino acid ABC transporter substrate-binding protein	-0.667488	-1.58831	0.00523586	2.28101	3769	6336	10968	3882	5150	4635	149.291	296.324	350.244	148.422	157.411	171.401
SMU_1943	syl	leucyl-tRNA synthetase	-0.0904253	-1.06468	0.634373	0.197655	87773	67185	94042	86971	88927	70665	3476.72	3142.13	3003.07	3325.2	2718.08	2613.16
SMU_1945		conserved hypothetical protein	-0.0877768	-1.06273	0.694636	0.158243	2537	2939	5244	2130	4547	4034	100.491	137.452	167.458	81.437	138.98	149.176
SMU_1946		conserved hypothetical protein	-0.168039	-1.12353	0.331997	0.478866	4351	3956	6120	3578	5581	4540	172.345	185.016	195.432	136.799	170.585	167.887
SMU_1947	nusG	transcription antitermination factor	0.174493	1.12857	0.298276	0.525382	6267	5814	9035	7714	10240	7239	248.238	271.911	288.517	294.933	312.988	267.695
SMU_1948	secE	preprotein translocase, SecE subunit	0.125191	1.09065	0.584704	0.233064	924	1011	1919	1157	1720	1492	36.6	47.283	61.28	44.236	52.572	55.174
SMU_1949	pbp2a	penicillin-binding protein 2a	0.0783681	1.05582	0.626412	0.20314	11650	9579	14285	12760	14551	12202	461.46	447.994	456.167	487.859	444.755	451.225
SMU_194c		conserved hypothetical protein, phage-related	0.127833	1.09265	0.791148	0.101742	32	48	84	18	113	67	1.268	2.245	2.682	0.688	3.454	2.478
SMU_1950		ribosomal large subunit pseudouridine synthase D	0.0123767	1.00862	0.947713	0.023323	2428	2373	3841	2875	3219	2973	96.174	110.981	122.656	109.921	98.39	109.94
SMU_1951c		conserved hypothetical protein	-0.157239	-1.11515	0.473592	0.324596	1497	1545	2572	1208	2180	1964	59.297	72.257	82.132	46.186	66.632	72.628
SMU_1954	groEL	chaperonin GroEL	-0.711926	-1.63799	0.000907073	3.04236	172233	137903	196621	124213	106627	90838	6822.21	6449.49	6278.75	4749.09	3259.08	3359.16
SMU_1955	groES	co-chaperonin 10kDa	-0.600236	-1.51596	0.00132687	2.87717	3448	3848	6511	2664	3562	3272	136.576	179.965	207.918	101.854	108.873	120.997
SMU_1956c		conserved hypothetical protein	2.71639	6.57227	1.03992e-24	23.983	1947	1503	1760	14576	10030	11117	77.121	70.293	56.203	557.29	306.57	411.102
SMU_1957		fructose-specific Enzyme IID component	3.114	8.65783	1.23741e-29	28.9075	6253	5772	7243	76615	46347	47955	247.683	269.947	231.293	2929.25	1416.61	1773.36
SMU_1958c		fructose-specific Enzyme IIC component	3.09744	8.55898	6.33157e-20	19.1985	8411	7135	8348	104935	48684	54132	333.163	333.692	266.579	4012.03	1488.04	2001.78
SMU_195c		hypothetical protein	0.505934	1.42004	0.33127	0.479818	96	142	236	37	375	334	3.803	6.641	7.536	1.415	11.462	12.351
SMU_1960c		fructose-specific Enzyme IIB component	3.12521	8.72532	2.45684e-32	31.6096	1506	1570	2247	20096	12996	14053	59.653	73.426	71.754	768.339	397.226	519.675
SMU_1961c		fructose-specific Enzyme IIA component	2.90489	7.48958	1.92001e-16	15.7167	564	519	860	7337	3246	3721	22.34	24.273	27.463	280.519	99.215	137.601
SMU_1963c		sugar-binding periplasmic protein	0.359541	1.28302	0.0690156	1.16105	1801	1934	3491	2589	4093	3048	71.338	90.45	111.479	98.986	125.104	112.714
SMU_1964c		two-component response regulator	0.195899	1.14544	0.38796	0.411213	826	897	1663	1029	1653	1377	32.718	41.951	53.105	39.342	50.524	50.921
SMU_1965c		histidine kinase	0.0210459	1.01469	0.916284	0.03797	2135	1567	2707	2131	2487	2184	84.568	73.286	86.443	81.475	76.016	80.763
SMU_1966c		ABC transport ribose-binding protein, periplasmic	0.142662	1.10394	0.496955	0.303683	1339	1394	2364	1524	2383	2025	53.038	65.195	75.49	58.268	72.837	74.884
SMU_1967	ssb2	single-stranded DNA-binding protein	-1.2887	-2.44308	4.18446e-13	12.3784	7861	5901	9478	2999	3655	3371	311.377	275.98	302.664	114.662	111.716	124.658
SMU_1968c		conserved hypothetical protein	0.469232	1.38437	0.0347069	1.45958	560	484	765	784	991	864	22.182	22.636	24.429	29.975	30.29	31.95
SMU_1969c		probable transcriptional regulator	0.648891	1.56796	0.0400326	1.39759	82	148	222	191	307	250	3.248	6.922	7.089	7.303	9.384	9.245
SMU_196c		immunogenic secreted protein (transfer protein)	-0.250154	-1.18933	0.408175	0.389153	726	688	1258	352	1180	912	28.757	32.177	40.172	13.458	36.067	33.725
SMU_1970c		phenylalanyl-tRNA synthetase beta subunit	-0.140391	-1.1022	0.462595	0.334799	3967	3108	4604	3798	4138	3223	157.134	145.356	147.021	145.211	126.479	119.185
SMU_1971c		thioredoxin family protein	-0.249408	-1.18872	0.262376	0.581075	1505	1267	2056	1425	1442	1350	59.614	59.255	65.655	54.483	44.075	49.922
SMU_1972c		conserved hypothetical protein	0.0531755	1.03755	0.816261	0.0881707	634	557	889	718	910	646	25.113	26.05	28.389	27.452	27.814	23.889
SMU_1973	pepA	glutamyl aminopeptidase	-0.034547	-1.02424	0.85696	0.0670395	15111	11140	15362	15482	14725	12525	598.552	520.999	490.559	591.93	450.073	463.17
SMU_1974	proC	pyrroline-5-carboxylate reductase	0.269843	1.20568	0.0695384	1.15778	9921	9188	13825	11969	16967	13293	392.974	429.708	441.478	457.616	518.601	491.57
SMU_1975c		conserved hypothetical protein	-0.0872188	-1.06232	0.704411	0.152174	4046	4608	6982	2824	7591	5664	160.263	215.509	222.958	107.971	232.021	209.453
SMU_1976c		conserved hypothetical protein	-0.34306	-1.26844	0.045403	1.34292	7504	5930	8418	5473	7398	5572	297.236	277.336	268.814	209.252	226.122	206.05
SMU_1977c		transcriptional regulator	0.263687	1.20054	0.347852	0.458606	1101	1645	3084	1361	3501	2576	43.611	76.934	98.482	52.036	107.009	95.26
SMU_1978	ackA	acetate kinase	0.306589	1.23678	0.0493146	1.30702	32559	28766	45127	42130	51462	44818	1289.67	1345.34	1441.05	1610.77	1572.95	1657.35
SMU_1979c		conserved hypothetical protein, methyltransferase domain	-0.789218	-1.72814	8.71604e-06	5.05968	5981	5376	10107	3279	5232	4529	236.909	251.427	322.75	125.367	159.917	167.481
SMU_197c		hypothetical protein	-1.00074	-2.00103	2.62472e-05	4.58092	2217	1898	3016	730	1715	1429	87.816	88.766	96.311	27.91	52.419	52.844
SMU_1980c		conserved hypothetical protein	-1.17204	-2.25329	4.57148e-06	5.33994	1393	1429	2903	534	1151	992	55.177	66.832	92.702	20.417	35.181	36.684
SMU_1981c		competence protein G	-0.800725	-1.74198	0.0255189	1.59314	597	747	1504	217	737	782	23.647	34.936	48.028	8.297	22.527	28.918
SMU_1982c		conserved hypothetical protein	-0.735584	-1.66507	0.100716	0.996903	442	694	1528	147	710	829	17.508	32.457	48.794	5.62	21.701	30.656
SMU_1983	comYD	competence protein ComYD	-1.31839	-2.49387	3.032e-05	4.51827	958	1053	1704	223	717	680	37.947	49.247	54.414	8.526	21.915	25.146
SMU_1984	comYC	competence protein ComYC	-1.26543	-2.40399	3.16128e-07	6.50014	1511	997	2003	442	755	784	59.851	46.628	63.962	16.899	23.077	28.992
SMU_1985	comYB	competence protein; general (type II) secretory pathway protein	-0.936648	-1.91408	0.00116543	2.93351	3306	3019	6300	983	2995	3052	130.952	141.194	201.18	37.583	91.543	112.862
SMU_1987	comYA	late competence protein; type II secretion system protein E	-1.11086	-2.15974	1.98617e-05	4.70198	3294	2920	6168	989	2732	2388	130.476	136.564	196.964	37.813	83.504	88.307
SMU_1988c		probable DNA binding protein	0.248386	1.18788	0.194596	0.710867	1953	1737	3028	2164	3623	2686	77.359	81.237	96.694	82.737	110.738	99.327
SMU_1989	rpoC	DNA-directed RNA polymerase, beta' subunit	-0.0475848	-1.03353	0.79874	0.0975947	277520	218200	309685	267266	306444	252122	10992.7	10204.9	9889.26	10218.5	9366.54	9323.38
SMU_198c		conjugative transposon protein	-1.06608	-2.09374	2.00375e-05	4.69816	1509	1537	2844	580	1322	1097	59.772	71.883	90.818	22.175	40.407	40.567
SMU_1990	rpoB	DNA-directed RNA polymerase, beta subunit	-0.0338565	-1.02375	0.860093	0.0654546	209316	163905	233479	213887	228556	182799	8291.08	7665.57	7455.75	8177.63	6985.87	6759.84
SMU_1991	pbp1b	penicillin-binding protein 1b	0.257129	1.1951	0.0847796	1.07171	13749	12140	18554	15715	22953	17915	544.603	567.768	592.49	600.838	701.564	662.49
SMU_1992	tyrS	tyrosyl-tRNA synthetase	-0.147885	-1.10794	0.406583	0.390851	20267	17732	28327	21997	21865	18219	802.783	829.296	904.574	841.021	668.309	673.732
SMU_1993	adcB	zinc ABC transporter, permease	0.0729016	1.05183	0.701461	0.153997	2659	2781	4270	2459	4687	3829	105.324	130.063	136.355	94.016	143.259	141.595
SMU_1994	adcC	zinc ABC transport, ATP-binding protein	-0.0466338	-1.03285	0.787725	0.103625	3480	3073	4744	3501	4473	3577	137.844	143.719	151.491	133.855	136.718	132.276
SMU_1995c		zinc transport transcriptional repressor	0.123363	1.08927	0.615135	0.21103	807	998	1520	793	1738	1375	31.966	46.675	48.539	30.319	53.122	50.847
SMU_1996	ipk	isopentenyl monophosphate kinase (4-diphosphocytidyl-2-C-methyl-D-erythritol kinase)	0.1664	1.12225	0.354221	0.450725	2968	2371	4270	2846	4818	3790	117.563	110.888	136.355	108.812	147.263	140.153
SMU_1997	comX1	competence-specific sigma factor	0.640419	1.55878	0.0768836	1.11417	185	233	391	162	661	555	7.328	10.897	12.486	6.194	20.204	20.524
SMU_1999c		glutamate--cysteine ligase	0.370495	1.2928	0.0669263	1.1744	1921	2056	3644	2392	4331	3693	76.091	96.156	116.365	91.454	132.378	136.566
SMU_199c		hypothetical protein	-1.77342	-3.41864	4.44926e-08	7.35171	217	129	255	53	67	64	8.595	6.033	8.143	2.026	2.048	2.367
SMU_20	mreC	cell shape-determining protein MreC	-0.327959	-1.25524	0.116539	0.933529	3695	3734	6673	2450	5337	4219	146.36	174.633	213.091	93.672	163.127	156.017
SMU_2000	rl17	50S ribosomal protein L17	-0.0513897	-1.03626	0.776663	0.109767	141023	109203	150206	132176	152953	125811	5585.97	5107.24	4796.57	5053.54	4675.05	4652.44
SMU_2001	rpoA	DNA-directed RNA polymerase, alpha subunit	0.142135	1.10354	0.392721	0.405915	122477	112026	168103	125690	184707	162872	4851.36	5239.27	5368.08	4805.56	5645.62	6022.94
SMU_2002	rs11	30S ribosomal protein S11	-0.00553347	-1.00384	0.975365	0.0108329	85292	65837	88770	83469	93891	76776	3378.45	3079.09	2834.72	3191.31	2869.8	2839.15
SMU_2003	rs13	50S ribosomal protein L36	0.217953	1.16308	0.181151	0.741959	73177	59632	88063	81089	100464	90677	2898.57	2788.89	2812.14	3100.31	3070.71	3353.2
SMU_2003a			0.627899	1.54531	0.017829	1.74887	5626	7701	15711	8274	19118	19510	222.848	360.163	501.704	316.343	584.347	721.472
SMU_2004	if1	translation initiation factor IF-1	0.393105	1.31322	0.0447411	1.34929	34439	43200	73673	48184	89071	72982	1364.14	2020.39	2352.62	1842.24	2722.48	2698.85
SMU_2005	adk	adenylate kinase (ATP-AMP transphosphorylase) (superoxide-inducible protein 16)	0.0855328	1.06108	0.592936	0.226992	10739	10820	16436	10277	18132	14830	425.375	506.033	524.855	392.925	554.209	548.408
SMU_2006	secY	preprotein translocase	-0.0490861	-1.03461	0.796207	0.098974	117909	123019	179932	93173	187353	159413	4670.42	5753.4	5745.82	3562.32	5726.49	5895.03
SMU_2007	rl15	50S ribosomal protein L15, N-terminal fragment	-0.0651475	-1.04619	0.690621	0.16076	52776	46320	71184	41959	69755	62607	2090.47	2166.31	2273.14	1604.24	2132.08	2315.18
SMU_2008	rl30	50S ribosomal protein L30	-0.107157	-1.0771	0.488885	0.310793	42772	40656	56577	38188	58184	43320	1694.21	1901.41	1806.69	1460.06	1778.41	1601.96
SMU_2009	rs5	30S ribosomal protein S5	-0.382475	-1.30358	0.074144	1.12992	170556	107322	140244	115410	123550	103757	6755.78	5019.27	4478.45	4412.52	3776.34	3836.89
SMU_200c		hypothetical protein	-1.02328	-2.03254	0.0209429	1.67896	51	40	76	13	31	43	2.02	1.871	2.427	0.497	0.948	1.59
SMU_2010	rl18	50S ribosomal protein L18	-0.326642	-1.25409	0.100818	0.996464	128431	85976	112306	88818	97805	91686	5087.2	4020.95	3586.3	3395.82	2989.43	3390.51
SMU_2011	rl6	50S ribosomal protein L6 (BL10)	0.0206135	1.01439	0.896491	0.0474543	62981	62135	93588	61225	97804	78035	2494.7	2905.95	2988.57	2340.84	2989.41	2885.7
SMU_2012	rs8	30S ribosomal protein S8	0.135584	1.09854	0.46682	0.330851	32693	36616	59490	32446	64060	54691	1294.98	1712.47	1899.71	1240.52	1958.01	2022.45
SMU_2014	rs14	30S ribosomal protein S14	-0.0372741	-1.02617	0.824408	0.0838577	87823	69797	94869	77067	98263	87800	3478.7	3264.29	3029.48	2946.54	3003.43	3246.81
SMU_2015	rl5	50S ribosomal protein L5	-0.0473203	-1.03334	0.777921	0.109065	131945	113741	153420	111128	166558	138708	5226.39	5319.48	4899.2	4248.8	5090.89	5129.37
SMU_2016	rl24	50S ribosomal protein L24	-0.0210975	-1.01473	0.896264	0.0475639	78105	66553	97023	69277	94625	89754	3093.77	3112.57	3098.26	2648.7	2892.24	3319.07
SMU_2017	rl14	50S ribosomal protein L14	-0.023637	-1.01652	0.883	0.0540391	81912	66968	97655	74412	102244	82313	3244.56	3131.98	3118.44	2845.03	3125.11	3043.9
SMU_2018	rs17	30S ribosomal protein S17	0.350429	1.27494	0.0883626	1.05373	34567	42344	73709	43139	85730	74594	1369.21	1980.36	2353.77	1649.35	2620.36	2758.46
SMU_2019	rl29	50s ribosomal protein L29	0.402048	1.32138	0.0899953	1.04578	2515	3365	5299	2985	7183	5753	99.62	157.375	169.214	114.127	219.55	212.744
SMU_201c		conserved hypothetical protein	-1.92367	-3.79387	3.58985e-13	12.4449	457	366	752	116	163	152	18.102	17.117	24.014	4.435	4.982	5.621
SMU_2020	rl16	50S ribosomal protein L16	-0.228649	-1.17174	0.277502	0.556734	152186	100905	129180	119011	126854	102699	6028.14	4719.16	4125.14	4550.2	3877.33	3797.77
SMU_2021	rs3	30S ribosomal protein S3	0.100439	1.0721	0.547654	0.261494	129000	109161	151960	123261	176929	148671	5109.73	5105.28	4852.58	4712.69	5407.88	5497.8
SMU_2022	rl22	50S ribosomal protein L22	0.0620586	1.04395	0.730706	0.136257	99607	70212	97722	92426	112687	93322	3945.47	3283.7	3120.58	3533.76	3444.31	3451.01
SMU_2023c		30S ribosomal protein S19, C-terminal fragment	0.483311	1.39795	0.0220102	1.65738	32805	39015	63089	39202	84529	78141	1299.42	1824.67	2014.64	1498.83	2583.65	2889.62
SMU_2024c		50S ribosomal protein L4, N-terminal fragment	0.0869473	1.06212	0.634141	0.197814	211299	158734	212996	194680	255407	215133	8369.63	7423.73	6801.66	7443.28	7806.58	7955.54
SMU_2025	rl3	50S ribosomal protein L3	0.244386	1.18459	0.143164	0.844167	115182	97365	138545	130111	174137	139672	4562.4	4553.6	4424.2	4974.59	5322.54	5165.02
SMU_2026c		30S ribosomal protein S10 fragment	-0.0446237	-1.03141	0.830603	0.0806066	47701	33975	39945	44358	46857	35283	1889.45	1588.95	1275.58	1695.96	1432.2	1304.75
SMU_2027		transcriptional regulator/repressor	-1.72208	-3.29913	6.41149e-13	12.193	2655	3384	5410	741	1666	1320	105.165	158.264	172.759	28.331	50.922	48.813
SMU_2028	sacB	fructosyltransferase	0.987059	1.98214	2.25673e-10	9.64652	13961	13475	18993	28429	37216	32151	553	630.203	606.509	1086.94	1137.52	1188.93
SMU_2029	clpC	ATP-dependent Clp protease, ATP-binding subunit (Class III stress response-related ATPase)	0.0276346	1.01934	0.861606	0.0646913	32212	25807	37334	31650	39742	31973	1275.93	1206.95	1192.2	1210.09	1214.72	1182.35
SMU_202c		conserved hypothetical protein/Streptococcus-specific protein	-1.95056	-3.86525	3.97867e-12	11.4003	287	280	442	84	97	92	11.368	13.095	14.115	3.212	2.965	3.402
SMU_2030	ctsR	transcriptional regulator of class III stress genes, CtsR	0.0756852	1.05386	0.670756	0.173435	3736	3045	4638	3991	4657	4031	147.984	142.41	148.107	152.59	142.342	149.065
SMU_2031	eftS	translation elongation factor Ts	-0.345404	-1.27051	0.0532414	1.27375	78111	66366	93833	68144	73954	55698	3094	3103.83	2996.39	2605.38	2260.42	2059.69
SMU_2032	rs2	30S ribosomal protein S2	-0.105806	-1.0761	0.514002	0.289035	63671	63162	101168	68018	84381	69494	2522.03	2953.98	3230.63	2600.56	2579.13	2569.86
SMU_2033c		conserved hypothetical protein	0.10825	1.07792	0.517387	0.286184	12090	12378	19140	11210	21759	17597	478.889	578.899	611.203	428.597	665.07	650.73
SMU_2035		possible bacteriocin self-immunity protein	-0.0952924	-1.06828	0.542929	0.265257	10454	8717	13251	8495	13139	10851	414.087	407.68	423.148	324.793	401.597	401.266
SMU_2036	pepO	endopeptidase O	-0.0217053	-1.01516	0.897148	0.0471358	60286	48685	65463	57976	67914	57092	2387.95	2276.92	2090.45	2216.62	2075.81	2111.24
SMU_2037	treA	trehalose-6-phosphate hydrolase	-4.35332	-20.44	1.72683e-70	69.7628	75359	58164	96482	4622	3652	3235	2985	2720.23	3080.99	176.715	111.624	119.629
SMU_2038	pttB	phosphotransferase system, trehalose-specific IIBC component (EIIBC-tre)	-4.46224	-22.0428	2.02229e-71	70.6942	86332	68680	108990	4974	3877	3422	3419.64	3212.05	3480.41	190.173	118.502	126.544
SMU_2040	treR	trehalose operon transcriptional repressor (transcriptional regulator, GntR family)	-0.291352	-1.22379	0.183443	0.736498	895	808	1390	689	1094	892	35.451	37.789	44.387	26.343	33.438	32.986
SMU_2042	dexA	dextranase ( 1,6-alpha-glucanhydrolase )	-1.28616	-2.43878	3.41885e-16	15.4661	63174	50947	78647	24115	32902	26974	2502.34	2382.71	2511.46	921.999	1005.66	997.488
SMU_2043c		D-tyrosyl-tRNA deacylase	-0.425384	-1.34293	0.0256977	1.59011	3959	3054	4127	2842	3242	2743	156.817	142.831	131.789	108.659	99.093	101.435
SMU_2044	relA	GTP pyrophosphokinase	-0.224045	-1.168	0.14166	0.848751	15097	13734	19890	13678	16820	13650	597.997	642.316	635.153	522.957	514.108	504.772
SMU_2046c		conserved hypothetical protein	0.593236	1.50863	0.000625868	3.20352	4086	3829	6211	5327	10001	7540	161.848	179.076	198.338	203.669	305.683	278.826
SMU_2047	ptsG	PTS system, enzyme II, A component	-0.032154	-1.02254	0.849949	0.0706072	93043	73437	99035	82683	111222	85135	3685.47	3434.53	3162.51	3161.25	3399.53	3148.26
SMU_2048		hypothetical protein	-0.25005	-1.18925	0.247482	0.606456	1661	1373	1821	1223	1910	1296	65.793	64.213	58.151	46.759	58.38	47.926
SMU_2049c		conserved hypothetical protein	-0.326828	-1.25425	0.14705	0.832536	7662	5057	6652	6126	5418	4734	303.494	236.508	212.42	234.218	165.603	175.062
SMU_204c		hypothetical protein	-1.40078	-2.64045	0.000479838	3.31891	58	52	84	18	31	29	2.297	2.432	2.682	0.688	0.948	1.072
SMU_2050c		ribosomal protein L11 methylase	-0.321473	-1.24961	0.148742	0.827568	7415	4926	7182	6294	5469	4552	293.711	230.381	229.345	240.641	167.161	168.331
SMU_2052c		hypothetical protein	-0.355641	-1.27955	0.141893	0.848039	356	333	591	284	408	357	14.101	15.574	18.873	10.858	12.471	13.202
SMU_2053c			-0.0826898	-1.05899	0.944045	0.0250074	1	1	1	1	1	1	0.04	0.047	0.032	0.038	0.031	0.037
SMU_2054c		conserved hypothetical protein	-0.675664	-1.59733	0.00488934	2.31075	792	647	1088	565	560	513	31.371	30.259	34.743	21.602	17.117	18.971
SMU_2055		acetyltransferase	0.141461	1.10302	0.425964	0.370627	3855	2803	4406	3753	5000	4215	152.698	131.092	140.698	143.49	152.826	155.869
SMU_2056		chromosome segregation helicase (ATPase related to the helicase subunit of the Holliday junction resolvase)	0.139986	1.10189	0.408595	0.388707	9392	7844	11430	10876	12322	10126	372.02	366.851	364.997	415.827	376.625	374.456
SMU_2057c		cadmium-efflux ATPase, E1-E2 (heavy metal-transporting ATPase)	-0.258059	-1.19587	0.250959	0.600398	27410	22149	28859	12359	33029	27614	1085.72	1035.87	921.563	472.527	1009.54	1021.15
SMU_2058		transcriptional regulator	-0.10931	-1.07871	0.704963	0.151834	836	1150	1775	612	1783	1398	33.114	53.784	56.682	23.399	54.498	51.698
SMU_2059c		conserved hypothetical protein; possible membrane protein	-0.220319	-1.16499	0.207987	0.681963	4056	3470	5079	3237	4901	3473	160.66	162.286	162.189	123.762	149.8	128.43
SMU_205c		conserved hypothetical protein	-2.19535	-4.58002	1.08118e-07	6.9661	74	74	153	12	31	26	2.931	3.461	4.886	0.459	0.948	0.961
SMU_2060		transcriptional regulator, LysR family (possible RUBISCO transcriptional regulator, RscR)	-0.14243	-1.10376	0.396437	0.401826	11078	10271	15296	8033	16117	11881	438.803	480.358	488.451	307.129	492.62	439.355
SMU_2061		hypothetical protein	-0.077985	-1.05554	0.727004	0.138463	3453	4231	7026	2942	6537	5437	136.775	197.877	224.363	112.483	199.805	201.058
SMU_2063	hemZ	ferrochelatase (heme synthetase) (protoheme ferro-lyase)	0.193382	1.14344	0.23476	0.629376	5743	4741	7704	5975	8589	7480	227.482	221.729	246.014	228.445	262.525	276.608
SMU_2064c		hypothetical protein	0.0799096	1.05695	0.612136	0.213152	20225	15595	23143	19135	25877	21472	801.119	729.352	739.032	731.597	790.937	794.026
SMU_2065		UDP-glucose 4-epimerase	-0.113063	-1.08152	0.500422	0.300663	9496	7771	11568	8866	10736	8608	376.14	363.437	369.404	338.978	328.149	318.321
SMU_2066c		conserved hypothetical protein (possible integral membrane protein, ABC transporter)	-0.11307	-1.08153	0.449025	0.34773	28829	25143	39376	25238	35637	30670	1141.93	1175.9	1257.4	964.935	1089.25	1134.16
SMU_2067	csbB	stress response protein (glycosyltransferase) (sugar transferase)	0.0823476	1.05874	0.615671	0.210651	7257	6291	9655	6558	10605	9133	287.452	294.22	308.316	250.735	324.145	337.735
SMU_2069		conserved hypothetical protein (probable integral membrane protein)	-0.587465	-1.5026	0.0097102	2.01277	882	897	1393	715	825	667	34.936	41.951	44.483	27.337	25.216	24.665
SMU_206c		hypothetical protein	-2.05759	-4.16291	0.000317461	3.49831	20	24	49	8	3	11	0.792	1.122	1.565	0.306	0.092	0.407
SMU_2070		conserved hypothetical protein	-0.241403	-1.18214	0.271317	0.566522	957	939	1418	726	1270	1013	37.907	43.915	45.281	27.757	38.818	37.46
SMU_2071		anaerobic ribonucleoside-triphosphate reductase activating protein (NrdD activating enzyme, generating glycyl radical)	0.0602166	1.04262	0.801236	0.0962397	489	509	881	505	935	645	19.369	23.805	28.133	19.308	28.579	23.852
SMU_2072c		possible acetyltransferase, GNAT family	0.259938	1.19743	0.295224	0.529849	440	400	823	665	709	655	17.429	18.707	26.281	25.425	21.671	24.222
SMU_2073c		conserved hypothetical protein	0.337084	1.2632	0.27573	0.559517	83	120	178	148	211	149	3.288	5.612	5.684	5.659	6.449	5.51
SMU_2074	nrdD	anaerobic ribonucleoside-triphosphate reductase	0.512883	1.4269	0.00116055	2.93534	30648	26006	37407	43353	56794	42841	1213.98	1216.26	1194.53	1657.53	1735.92	1584.24
SMU_2075c		conserved hypothetical protein (possible competence-induced protein)	-0.0298366	-1.0209	0.85612	0.0674653	24027	19676	30469	18313	32152	27704	951.718	920.214	972.975	700.169	982.734	1024.48
SMU_2076c		hypothetical protein	-0.492885	-1.40726	0.275988	0.559109	40	91	146	28	113	73	1.584	4.256	4.662	1.071	3.454	2.7
SMU_2077c		conserved hypothetical protein	0.00586424	1.00407	0.978648	0.00937354	1492	1744	3285	1746	2914	2189	59.099	81.564	104.901	66.756	89.067	80.948
SMU_2078c		conserved hypothetical protein; possible Holliday junction resolvase-like protein	0.109369	1.07876	0.485271	0.314016	11385	9984	16822	13436	15940	13612	450.964	466.935	537.182	513.704	487.21	503.367
SMU_2079c		conserved hypothetical protein	0.0257345	1.018	0.893533	0.0488893	3538	3445	6347	3366	6053	4919	140.141	161.117	202.681	128.694	185.012	181.903
SMU_207c		transcriptional regulator	-2.2477	-4.74927	4.49714e-19	18.3471	787	644	1074	171	188	191	31.173	30.119	34.296	6.538	5.746	7.063
SMU_2080		conserved hypothetical protein	-0.122835	-1.08887	0.690797	0.16065	712	894	1172	398	1432	1020	28.203	41.811	37.426	15.217	43.769	37.719
SMU_2081		hypothetical protein	-0.127994	-1.09277	0.540865	0.266911	2173	2265	3340	1599	3370	2744	86.073	105.93	106.657	61.135	103.005	101.472
SMU_2083c		hypothetical protein	0.178445	1.13166	0.35368	0.451389	14670	12546	17686	10723	25461	19741	581.084	586.756	564.772	409.977	778.222	730.015
SMU_2084c		conserved hypothetical protein (possible arsenate reductase)	0.410098	1.32878	0.113838	0.943711	13144	17830	26806	12826	42223	29371	520.638	833.88	856.003	490.382	1290.56	1086.13
SMU_2085	recA	recombinase A	-0.254037	-1.19254	0.097344	1.01169	24693	23479	38371	21016	30326	25273	978.098	1098.07	1225.31	803.514	926.922	934.586
SMU_2086	cinA	competence damage-inducible protein A	-0.22176	-1.16616	0.13889	0.857328	14607	12751	21566	11619	17622	15137	578.588	596.343	688.673	444.234	538.621	559.761
SMU_2087	tagI	3-methyladenine DNA glycosylase I	-0.0629966	-1.04463	0.760498	0.118902	2948	3439	5060	2435	4951	4422	116.771	160.836	161.582	93.098	151.329	163.524
SMU_2088	ruvA	Holliday junction DNA helicase	0.0314037	1.02201	0.885068	0.0530235	2921	3532	6286	2967	6090	4758	115.702	165.186	200.733	113.439	186.142	175.949
SMU_2089	hexB	DNA mismatch repair protein	0.0239749	1.01676	0.891058	0.0500942	6727	7534	11166	6637	11916	9204	266.459	352.353	356.567	253.755	364.216	340.36
SMU_208c		conserved hypothetical protein, FtsK/SpoIIIE family	-2.19873	-4.59074	7.01791e-21	20.1538	1804	1551	2679	433	443	482	71.457	72.538	85.549	16.555	13.54	17.824
SMU_2090c		hypothetical protein	-0.170939	-1.12579	0.441696	0.354877	964	972	1417	753	1411	1054	38.184	45.459	45.249	28.79	43.128	38.977
SMU_2091c		DNA mismatch repair protein, HexA	0.000162543	1.00011	0.999141	0.000373119	11242	11126	16145	10848	17046	13362	445.299	520.345	515.563	414.756	521.015	494.122
SMU_2092c		conserved hypothetical protein	0.164437	1.12073	0.550197	0.259481	841	1067	2156	926	2044	1808	33.312	49.902	68.848	35.404	62.475	66.859
SMU_2093	argR	arginine repressor	-0.0122283	-1.00851	0.96774	0.0142414	912	1245	2332	756	2088	1890	36.125	58.227	74.468	28.904	63.82	69.891
SMU_2094c		transcriptional regulator	-0.202112	-1.15038	0.457442	0.339664	544	618	907	347	870	741	21.548	28.903	28.963	13.267	26.592	27.402
SMU_2096c		conserved hypothetical protein	-0.111336	-1.08023	0.762169	0.117949	98	160	276	81	228	218	3.882	7.483	8.814	3.097	6.969	8.062
SMU_2097		arginine transcriptional repressor (arginine hydroxymate resistance protein)	-0.137952	-1.10034	0.419487	0.377281	4551	4298	6836	4382	5596	5000	180.267	201.01	218.296	167.539	171.043	184.898
SMU_2098	argS	arginyl-tRNA synthetase	-0.261434	-1.19867	0.088968	1.05077	19993	18490	29600	17520	22781	19454	791.93	864.747	945.225	669.85	696.307	719.402
SMU_2099c		conserved hypothetical protein	-0.509805	-1.42386	0.00225844	2.64619	6092	5232	7915	4069	5741	4577	241.306	244.692	252.752	155.572	175.475	169.256
SMU_209c		hypothetical protein	-2.73982	-6.67988	1.08776e-17	16.9635	287	303	566	56	51	69	11.368	14.171	18.074	2.141	1.559	2.552
SMU_21	mreD	cell shape-determining protein MreD	-1.03844	-2.05401	0.00843676	2.07382	2302	780	885	797	731	567	91.183	36.479	28.261	30.472	22.343	20.967
SMU_2100c		conserved hypothetical protein	-0.549844	-1.46393	0.001645	2.78383	12660	9464	13332	8154	9675	7943	501.467	442.616	425.734	311.755	295.719	293.729
SMU_2101	aspS	aspartyl-tRNA synthetase	-0.40425	-1.3234	0.0213593	1.67041	26283	21325	31492	21602	22454	18646	1041.08	997.335	1005.64	825.919	686.312	689.522
SMU_2102	hisS	histidine-tRNA synthetase	-0.567314	-1.48176	0.000718839	3.14337	21164	17675	25053	15117	16460	13903	838.313	826.63	800.024	577.975	503.104	514.128
SMU_2104		aminoacid specific permease	-0.0722023	-1.05132	0.648998	0.187757	27571	24859	35490	22051	35377	32445	1092.1	1162.61	1133.31	843.085	1081.31	1199.8
SMU_2104a		50S ribosomal protein L32	0.0519207	1.03664	0.772664	0.112009	7280	7224	12953	9511	10919	8949	288.363	337.855	413.632	363.638	333.742	330.931
SMU_2105		hypothetical protein	0.301276	1.23223	0.249451	0.603014	2761	4068	8331	3921	8373	7183	109.364	190.254	266.036	149.913	255.923	265.625
SMU_2106c		hypothetical protein	0.525935	1.43987	0.032842	1.48357	364	360	624	474	784	790	14.418	16.837	19.926	18.123	23.963	29.214
SMU_2107c		hypothetical protein	0.0956392	1.06854	0.709572	0.149004	705	937	1316	680	1418	1313	27.925	43.822	42.024	25.999	43.342	48.554
SMU_2108c		transcriptional regulator, MepR protein (possible regulator of MepA)	0.140938	1.10262	0.561011	0.251029	3543	4435	6585	2956	7912	6621	140.339	207.418	210.281	113.018	241.832	244.842
SMU_2109		possible multiple drug efflux pump MepA	-0.29323	-1.22538	0.121148	0.916682	4058	3668	4780	2474	4763	3927	160.739	171.546	152.641	94.589	145.582	145.219
SMU_210c		hypothetical protein	-1.9382	-3.83227	2.29422e-09	8.63936	159	191	217	48	62	49	6.298	8.933	6.93	1.835	1.895	1.812
SMU_2111c		hypothetical protein	-0.379497	-1.30089	0.171498	0.76574	330	262	421	158	405	289	13.071	12.253	13.444	6.041	12.379	10.687
SMU_2112	gbpA	glucan-binding protein	0.224304	1.16821	0.202571	0.693423	19825	14879	21767	23456	25577	20588	785.275	695.866	695.092	896.803	781.768	761.336
SMU_2113c		conserved hypothetical protein	-0.364588	-1.28751	0.10194	0.991655	789	791	1263	609	980	759	31.253	36.994	40.332	23.284	29.954	28.068
SMU_2114c		probable transcriptional regulator, MerR family	-0.421412	-1.33924	0.0703955	1.15246	645	665	993	574	628	595	25.549	31.101	31.71	21.946	19.195	22.003
SMU_2115		probable oxidoreductase (probable short-chain dehydrogenase)	-0.0725611	-1.05158	0.779667	0.108091	289	342	494	253	473	423	11.447	15.995	15.775	9.673	14.457	15.642
SMU_2116	opuCa	glycine betaine / carnitine / choline ABC transporter, ATP-binding protein, opuCA	0.845195	1.79651	1.79421e-08	7.74613	9944	9022	14572	17460	25547	20814	393.885	421.944	465.332	667.556	780.851	769.694
SMU_2117	opuCb	glycine betaine / carnitine / choline ABC transporter permease	0.799845	1.74091	6.3701e-07	6.19585	7860	6521	9003	12220	17540	13997	311.337	304.976	287.495	467.212	536.115	517.604
SMU_2118	opuCc	glycine betaine/carnitine/choline ABC transporter, substrate-binding protein	0.904766	1.87224	1.01906e-07	6.9918	8831	8313	12688	13086	26715	20674	349.799	388.785	405.169	500.323	816.551	764.517
SMU_2119	opuCd	ABC transport betaine/carnitine/choline permease	0.661375	1.58159	7.87224e-05	4.1039	7912	6309	8665	11514	15449	11859	313.397	295.061	276.702	440.22	472.203	438.541
SMU_211c		hypothetical protein	-2.22981	-4.69071	1.84238e-11	10.7346	269	164	290	57	51	52	10.655	7.67	9.261	2.179	1.559	1.923
SMU_2120c		probable 3-methyladenine DNA glycosylase	0.149645	1.1093	0.419446	0.377324	2054	2036	3162	2402	3404	2710	81.36	95.22	100.973	91.837	104.044	100.215
SMU_2121c		conserved hypothetical protein	-0.0182277	-1.01271	0.949734	0.0223982	259	349	590	248	547	465	10.259	16.322	18.841	9.482	16.719	17.196
SMU_2123		hypothetical protein	0.163181	1.11975	0.463246	0.334188	1253	1420	2149	1340	2323	2100	49.632	66.411	68.625	51.233	71.003	77.657
SMU_2124		hypothetical protein	-0.0826817	-1.05898	0.944031	0.0250138	1	1	1	1	1	1	0.04	0.047	0.032	0.038	0.031	0.037
SMU_2125		conserved hypothetical protein (possible transcriptional regulator)	0.499667	1.41389	0.0581312	1.23559	745	807	1525	851	2010	1765	29.51	37.742	48.698	32.537	61.436	65.269
SMU_2126c		possible phosphorylase	0.235977	1.1777	0.166994	0.777298	3089	2760	4301	3512	4919	4239	122.356	129.081	137.345	134.276	150.351	156.757
SMU_2127		succinic semialdehyde dehydrogenase (NAD-dependent aldehyde dehydrogenase)	1.7842	3.44428	3.29753e-16	15.4818	13334	11394	15383	57523	46761	39241	528.164	532.879	491.23	2199.3	1429.26	1451.12
SMU_2128		dihydroxy-acid dehydratase	0.274164	1.20929	0.183099	0.737313	67085	47250	64223	83747	79106	64686	2657.26	2209.8	2050.85	3201.93	2417.9	2392.06
SMU_2129c		conserved hypothetical protein	-0.17049	-1.12544	0.434806	0.361704	856	723	1159	723	982	867	33.906	33.814	37.011	27.643	30.015	32.061
SMU_212c		hypothetical protein	-3.16805	-8.98832	1.92138e-05	4.71639	18	10	18	3	1	1	0.713	0.468	0.575	0.115	0.031	0.037
SMU_2130		exfoliative toxin A	0.240062	1.18104	0.268783	0.570598	1627	1494	2124	1411	2744	2561	64.446	69.872	67.826	53.947	83.871	94.705
SMU_2131		hypothetical protein	0.175626	1.12945	0.791925	0.101316	2	5	15	6	8	11	0.079	0.234	0.479	0.229	0.245	0.407
SMU_2133c		conserved hypothetical protein (possible transmembrane protein)	-0.127535	-1.09243	0.471388	0.326621	4593	3911	5416	3636	5706	4413	181.93	182.911	172.951	139.017	174.405	163.191
SMU_2134		transcriptional regulator, TetR/AcrR family	0.234133	1.1762	0.395253	0.403124	236	242	423	220	504	412	9.348	11.318	13.508	8.411	15.405	15.236
SMU_2135c		30S Ribosomal protein S4	-0.476872	-1.39172	0.0112948	1.94712	31768	34097	49708	31321	31128	23881	1258.34	1594.66	1587.34	1197.51	951.435	883.11
SMU_2136c		hypothetical protein	-0.500054	-1.41427	0.0359683	1.44408	1378	1666	2967	1285	1481	1598	54.583	77.916	94.746	49.13	45.267	59.093
SMU_2137c		conserved hypothetical protein	0.0373244	1.02621	0.883066	0.0540069	1188	1624	2699	1220	2488	2295	47.057	75.952	86.188	46.645	76.046	84.868
SMU_2138	dnaC	replicative DNA helicase	-0.109756	-1.07905	0.46876	0.32905	24600	22551	32360	20923	31578	26434	974.414	1054.67	1033.36	799.958	965.19	977.519
SMU_2139c		50S ribosomal protein L9	0.0783214	1.05579	0.732416	0.135242	2841	3722	6282	2922	6511	5056	112.533	174.072	200.605	111.718	199.01	186.969
SMU_213c		hypothetical protein	-2.36302	-5.14446	2.57042e-07	6.59	56	45	79	14	12	10	2.218	2.105	2.523	0.535	0.367	0.37
SMU_2142	rpiB	sugar-phosphate isomerase (ribose 5-phosphate isomerase)	-0.879502	-1.83974	1.06286e-07	6.97352	7750	7510	11232	4495	5942	4802	306.98	351.23	358.675	171.859	181.619	177.576
SMU_2143c		tRNA (5-methylaminomethyl-2-thiouridylate)-methyltransferase	-0.67644	-1.59819	1.22869e-05	4.91056	19246	18481	25926	12838	16099	13315	762.341	864.326	827.902	490.841	492.07	492.384
SMU_2146c		conserved hypothetical protein	0.291306	1.22375	0.0862607	1.06419	8030	8152	14850	11811	15091	12463	318.071	381.256	474.209	451.575	461.26	460.877
SMU_2147c		conserved hypothetical protein	0.328384	1.25561	0.034537	1.46172	19899	20085	32002	27925	37824	29433	788.206	939.342	1021.93	1067.67	1156.1	1088.42
SMU_2148c		ABC transporter, membrane-spanning permease	-0.00806883	-1.00561	0.96726	0.0144568	3966	4316	7066	3587	6602	6050	157.095	201.852	225.641	137.143	201.792	223.727
SMU_2149c		ABC transporter, ATP-binding protein	0.0314137	1.02201	0.844997	0.0731449	5338	4936	7350	5491	7734	5944	211.44	230.849	234.71	209.94	236.392	219.807
SMU_214c		hypothetical protein	-2.27237	-4.83117	1.43139e-05	4.84424	37	37	35	5	14	6	1.466	1.73	1.118	0.191	0.428	0.222
SMU_2150c		ABC transporter, ATP-binding protein	-0.108806	-1.07834	0.5051	0.296623	8405	7105	11750	7954	10087	8513	332.925	332.289	375.216	304.109	308.312	314.808
SMU_2151	pgsA	CDP-diacylglycerol--glycerol-3-phosphate 3-phosphatidyltransferase	-0.173241	-1.12759	0.306697	0.51329	5287	5044	6797	4278	6531	5539	209.42	235.9	217.05	163.563	199.622	204.83
SMU_2152c	rodZ	conserved hypothetical protein	-0.0185236	-1.01292	0.916602	0.0378192	8538	9098	15470	8070	14942	11747	338.193	425.498	494.008	308.544	456.706	434.4
SMU_2153c		peptidase, M16 family	-0.430927	-1.3481	0.0906419	1.04267	1406	1774	2919	924	2164	1767	55.692	82.967	93.213	35.328	66.143	65.343
SMU_2154c		peptidase, M16 family	-0.0734134	-1.0522	0.807883	0.0926516	1059	1520	2924	909	2568	2083	41.947	71.088	93.373	34.754	78.492	77.029
SMU_2155		conserved hypothetical protein	0.0138084	1.00962	0.956639	0.0192519	722	963	1557	750	1429	1296	28.599	45.038	49.72	28.675	43.678	47.926
SMU_2156	recF	recombination protein F (DNA replication and repair ATPase)	0.102251	1.07345	0.648194	0.188295	3827	4229	7408	3324	7738	6692	151.589	197.783	236.562	127.088	236.514	247.468
SMU_2157	guaB	inosine-5'- monophosphate dehydrogenase	-0.291263	-1.22371	0.0747695	1.12628	27383	22918	32275	23082	26553	21817	1084.65	1071.84	1030.65	882.504	811.599	806.784
SMU_2158c		tryptophanyl-tRNA synthetase	0.064498	1.04572	0.770464	0.113248	3705	5056	8032	3836	8434	6565	146.756	236.461	256.488	146.663	257.787	242.771
SMU_2159		ABC transporter, ATP-binding protein	-0.10331	-1.07424	0.49803	0.302744	12755	13263	20802	12498	17864	15663	505.23	620.289	664.276	477.841	546.018	579.212
SMU_215c		hypothetical protein	-0.287697	-1.22069	0.540306	0.267361	26	16	29	15	25	22	1.03	0.748	0.926	0.574	0.764	0.814
SMU_2160		possible permease, ABC transporter protein	-0.441769	-1.35827	0.125208	0.902369	1469	1962	3398	845	2487	2079	58.188	91.759	108.509	32.307	76.016	76.881
SMU_2161c		conserved hypothetical protein	0.0799843	1.05701	0.737908	0.131998	1150	1148	2250	1095	2038	1914	45.552	53.69	71.85	41.866	62.292	70.779
SMU_2162c		conserved hypothetical protein	0.119874	1.08664	0.6616	0.179404	953	1055	1842	749	2086	1680	37.749	49.341	58.821	28.637	63.759	62.126
SMU_2164	htrA	serine protease	-0.492637	-1.40701	0.00245646	2.60969	9791	10288	16178	7745	10565	8827	387.825	481.153	516.617	296.118	322.922	326.419
SMU_2165		chromosome segregation protein, ParB-like nuclease domain	-0.479308	-1.39408	0.0775879	1.11021	1078	1580	2745	828	1803	1479	42.7	73.894	87.657	31.657	55.109	54.693
SMU_2166	rplW	Ribosomal protein L23	0.276701	1.21142	0.0862381	1.0643	47223	44404	65283	50670	79938	72781	1870.52	2076.7	2084.7	1937.29	2443.33	2691.41
SMU_2167	rplB	Ribosomal protein L2	0.0404073	1.0284	0.822081	0.0850854	181661	139850	190265	169357	219418	175389	7195.65	6540.55	6075.78	6475.1	6706.57	6485.82
SMU_216c		hypothetical protein	-2.23731	-4.71516	0.000182939	3.73769	24	39	51	4	21	2	0.951	1.824	1.629	0.153	0.642	0.074
SMU_217c		conserved hypothetical protein; Streptococcus-specific protein	-1.00306	-2.00425	0.0135647	1.86759	49	55	138	39	50	33	1.941	2.572	4.407	1.491	1.528	1.22
SMU_218		transcriptional regulator	0.43462	1.35155	0.154702	0.810504	170	216	426	217	541	406	6.734	10.102	13.604	8.297	16.536	15.014
SMU_219		hypothetical protein	-0.194844	-1.1446	0.467141	0.330552	802	533	651	465	667	755	31.767	24.928	20.789	17.779	20.387	27.92
SMU_22	gbpB	glucan-binding protein B	0.0219144	1.01531	0.909266	0.0413092	214340	189950	285162	256310	259782	214285	8490.08	8883.65	9106.16	9799.61	7940.31	7924.18
SMU_220c		hypothetical protein	0.653543	1.57303	0.00677087	2.16936	1698	1564	3043	1890	4528	4148	67.258	73.146	97.173	72.261	138.4	153.391
SMU_221c		phage-related integrase, truncated	0.292091	1.22441	0.129263	0.888525	5258	5096	8011	4967	10273	8994	208.271	238.331	255.818	189.905	313.997	332.595
SMU_222c		hypothetical protein (possible integrase fragment)	0.575744	1.49045	0.0336057	1.47359	1397	1644	2950	1526	4399	3679	55.336	76.887	94.203	58.344	134.457	136.048
SMU_223c		hypothetical protein	0.0930271	1.06661	0.785565	0.104818	251	288	395	138	520	448	9.942	13.469	12.614	5.276	15.894	16.567
SMU_224c		hypothetical protein	0.538428	1.45239	0.107326	0.969296	2398	3104	5078	1851	7862	7097	94.986	145.169	162.157	70.77	240.304	262.444
SMU_225c		hypothetical protein	0.182034	1.13448	0.54464	0.26389	293	309	448	207	548	544	11.606	14.451	14.306	7.914	16.75	20.117
SMU_226c		transposase, IS1216, also reported on plasmid, truncated	0.319984	1.24832	0.0411112	1.38604	24468	19758	28435	28984	35881	31492	969.186	924.049	908.023	1108.16	1096.71	1164.56
SMU_227c		conserved hypothetical protein	0.521005	1.43495	0.0159622	1.79691	14523	16245	26082	15831	38110	34041	575.261	759.752	832.884	605.273	1164.84	1258.82
SMU_228		alkaline-shock protein homolog	-0.157874	-1.11564	0.472393	0.325696	2188	1850	3440	2512	2389	1950	86.667	86.521	109.85	96.042	73.02	72.11
SMU_229		conserved hypothetical protein (possible kinase)	-0.144851	-1.10562	0.369201	0.432737	29545	24831	36893	27999	32657	26435	1170.29	1161.31	1178.11	1070.5	998.17	977.556
SMU_23	prs	phosphoribosyl pyrophosphate synthetase (PRPP synthetase)	-0.00996114	-1.00693	0.951913	0.0214026	10378	8769	11849	10213	12590	10034	411.076	410.112	378.377	390.478	384.817	371.054
SMU_231	ilvB	acetolactate synthase, large subunit (AHAS)	-0.526321	-1.44025	0.00173382	2.761	65704	50099	73646	43755	52517	43233	2602.56	2343.05	2351.76	1672.9	1605.2	1598.74
SMU_232	ilvH	acetolactate synthase, small subunit	-0.306915	-1.23706	0.0528046	1.27733	10743	11015	17874	9848	13574	10288	425.534	515.153	570.775	376.523	414.893	380.446
SMU_233	ilvC	ketol-acid reductoisomerase	-0.0638804	-1.04527	0.704844	0.151907	71207	58711	85031	70781	82881	63950	2820.53	2745.82	2715.32	2706.2	2533.28	2364.85
SMU_234	ilvA	threonine dehydratase	-0.248337	-1.18784	0.121434	0.91566	19638	17154	26091	17898	21038	16776	777.868	802.264	833.171	684.302	643.032	620.37
SMU_235		conserved hypothetical protein, SPFH domain/band 7 family	-0.169465	-1.12464	0.268595	0.570902	29176	27930	37965	26813	35653	27798	1155.67	1306.24	1212.35	1025.15	1089.74	1027.96
SMU_236c		transcriptional regulator	-0.0667719	-1.04737	0.747302	0.126504	1879	2000	3309	1648	3000	2651	74.428	93.537	105.667	63.009	91.696	98.033
SMU_237c		ABC transporter multidrug permease protein	-0.885735	-1.84771	3.7316e-06	5.42811	2642	2488	3574	1355	2009	1673	104.651	116.36	114.13	51.806	61.406	61.867
SMU_238c		ABC transporter, ATP-binding protein	-0.774214	-1.71026	0.000260418	3.58433	1501	1216	1837	752	1192	915	59.455	56.87	58.661	28.752	36.434	33.836
SMU_239c		conserved hypothetical protein	0.0964474	1.06914	0.798627	0.0976558	117	170	258	78	289	269	4.634	7.951	8.239	2.982	8.833	9.948
SMU_24		aspartate or aromatic amino acid aminotransferase	-0.330071	-1.25708	0.0723193	1.14075	4840	4215	7542	4472	5132	4081	191.714	197.129	240.841	170.98	156.861	150.914
SMU_241c		amino acid ABC transporter, ATP-binding protein	-0.353006	-1.27722	0.0973556	1.01164	6119	5294	8020	6171	5265	4266	242.376	247.592	256.105	235.938	160.926	157.755
SMU_242c		glutamine ABC transporter, solute binding protein	-0.311718	-1.24118	0.131197	0.882076	14162	12634	19537	15272	12113	10866	560.962	590.871	623.88	583.901	370.237	401.821
SMU_243		conserved hypothetical protein	-0.288406	-1.22129	0.0825604	1.08323	9999	8876	13626	8944	10299	8689	396.064	415.116	435.123	341.96	314.792	321.316
SMU_244	bacA	undecaprenyl-diphosphatase; bacitracin resistance protein	-0.459087	-1.37467	0.012514	1.9026	7722	6152	9221	6018	6230	5360	305.871	287.719	294.457	230.089	190.422	198.211
SMU_245	mecA	negative regulator of genetic competence	-0.0862287	-1.06159	0.605651	0.217777	9132	9570	14969	8115	13881	11829	361.722	447.573	478.009	310.264	424.276	437.432
SMU_246	rgpG	polysaccharide biosynthesis protein, glycosyl transferase family 4	-0.317156	-1.24587	0.0934984	1.0292	26634	17962	24124	19264	21956	17717	1054.98	840.053	770.358	736.529	671.091	655.168
SMU_247		ABC transporter, ATP-binding protein	-0.253778	-1.19233	0.0990657	1.00408	17143	16347	24419	15608	19805	15890	679.04	764.522	779.779	596.747	605.345	587.606
SMU_248		ABC transporter permease	-0.369573	-1.29197	0.0310468	1.50798	52625	43137	62383	42898	45571	40283	2084.49	2017.45	1992.09	1640.14	1392.89	1489.65
SMU_249	nifS	class-V aminotransferase, NifS protein homolog,	-0.325165	-1.25281	0.0348533	1.45776	40421	36185	55399	33185	41906	36091	1601.09	1692.31	1769.07	1268.78	1280.87	1334.63
SMU_25	recO	DNA repair protein RecO (recombination protein O)	-0.0725032	-1.05154	0.795672	0.0992661	1558	2047	3751	1212	3326	2927	61.713	95.735	119.782	46.339	101.66	108.239
SMU_250	nifU	nitrogen fixation-like protein, NifU	-0.221276	-1.16576	0.197933	0.703483	7501	8452	12594	6714	10934	8489	297.117	395.286	402.168	256.699	334.201	313.92
SMU_251		ABC transporter permease	-0.476769	-1.39162	0.00249697	2.60259	41095	35036	50454	29588	35904	30889	1627.79	1638.58	1611.16	1131.25	1097.41	1142.26
SMU_252		hypothetical protein	0.630154	1.54773	0.000655643	3.18333	2413	2533	4509	4340	5913	4990	95.58	118.464	143.987	165.933	180.732	184.528
SMU_253	dacA	D-alanyl-D-alanine carboxypeptidase; penicillin-binding protein	0.210678	1.15723	0.259693	0.58554	6472	5477	8992	8917	8843	7335	256.358	256.15	287.144	340.927	270.289	271.246
SMU_255	oppA	oligopeptide ABC transporter, OppA	-0.105688	-1.07601	0.540172	0.267468	46402	43099	68086	51926	54324	45997	1838	2015.67	2174.21	1985.31	1660.43	1700.95
SMU_256	oppB	oligopeptide ABC transporter, permease	-0.224456	-1.16834	0.175206	0.756452	16460	12949	18608	14293	16633	12636	651.986	605.603	594.214	546.47	508.392	467.274
SMU_257	oppC	oligopeptide ABC transporter, permease	-0.156735	-1.11476	0.338493	0.47045	17655	13397	20330	15495	17802	15332	699.321	626.556	649.204	592.427	544.123	566.972
SMU_258	oppD	oligopeptide ABC transporter, ATP-binding	-0.1492	-1.10895	0.487409	0.312106	30621	21396	30837	30385	26643	20982	1212.91	1000.66	984.727	1161.72	814.35	775.906
SMU_259	oppF	oligopeptide ABC transporter, ATP-binding	0.0294941	1.02065	0.851558	0.0697857	18968	16139	24745	20070	23829	20413	751.329	754.794	790.189	767.345	728.34	754.865
SMU_26	plsX	fatty acid/phospholipid synthesis protein	-0.229947	-1.17279	0.172306	0.7637	8229	7105	11845	7703	9054	7448	325.954	332.289	378.25	294.512	276.738	275.424
SMU_260		conserved hypothetical protein	-0.773861	-1.70984	3.59304e-05	4.44454	5347	4194	5817	3035	3518	2990	211.796	196.146	185.756	116.038	107.529	110.569
SMU_261c		transcriptional regulator	0.358154	1.28179	0.330868	0.480345	251	394	603	207	821	722	9.942	18.427	19.256	7.914	25.094	26.699
SMU_262	otcA	ornithine carbamoyltransferase	0.0212561	1.01484	0.924674	0.0340112	1228	1178	1812	980	2057	1597	48.641	55.093	57.863	37.469	62.873	59.056
SMU_263		amino acid permease /putrescine antiporter	0.229625	1.17253	0.327444	0.484863	946	1021	1534	923	1813	1678	37.471	47.75	48.986	35.289	55.415	62.052
SMU_264		agmatine deiminase	0.387789	1.30839	0.0422095	1.37459	1789	1621	2514	2100	3400	2784	70.863	75.811	80.28	80.29	103.922	102.951
SMU_265	arcC	carbamate kinase	0.319899	1.24824	0.10017	0.999262	1823	1712	2491	1945	3413	2752	72.21	80.067	79.546	74.364	104.319	101.768
SMU_267c		glutamate--cysteine ligase (gamma ECS)	0.0326904	1.02292	0.835121	0.0782505	11616	10819	17643	13391	16195	13294	460.114	505.987	563.399	511.984	495.004	491.607
SMU_268	purA	adenylosuccinate synthetase	-0.153633	-1.11237	0.471238	0.326759	27555	20088	29128	28092	24134	19622	1091.46	939.483	930.153	1074.05	737.662	725.614
SMU_27	acpP	acyl carrier protein	-0.0532228	-1.03758	0.893566	0.0488734	134	296	639	172	522	385	5.308	13.843	20.405	6.576	15.955	14.237
SMU_270	sgaT	ribulose monophosphate PTS pathway enzyme IIC	0.420658	1.33854	0.054131	1.26655	3899	3046	4210	5901	5335	4391	154.441	142.456	134.439	225.615	163.066	162.378
SMU_271	ptxB	PTS system, enzyme IIB component	0.237693	1.17911	0.198626	0.701963	2521	2040	3263	3044	3643	3012	99.858	95.407	104.198	116.383	111.349	111.383
SMU_272	ptxA	PTS system, enzyme IIA component	0.28823	1.22114	0.102913	0.987528	5362	4077	5967	6200	7056	6633	212.391	190.675	190.546	237.047	215.668	245.286
SMU_273		hexulose-6-phosphate synthase	0.327032	1.25443	0.0857828	1.0666	4083	3152	4395	5014	5551	4890	161.729	147.414	140.347	191.702	169.668	180.83
SMU_274		hexulose-6-phosphate isomerase	0.238245	1.17956	0.205565	0.687051	5778	4228	5783	6548	7065	6145	228.869	197.737	184.67	250.352	215.944	227.24
SMU_275		L-ribulose 5-phosphate 4-epimerase	0.399418	1.31898	0.043086	1.36566	2206	1696	2463	2853	3334	2710	87.38	79.319	78.652	109.08	101.905	100.215
SMU_276c		hypothetical protein	1.5326	2.89306	0.0137382	1.86207	1	12	20	13	45	44	0.04	0.561	0.639	0.497	1.375	1.627
SMU_277		hypothetical protein	0.630675	1.54829	0.00101368	2.9941	3574	2697	4985	6061	6616	5361	141.567	126.134	159.187	231.733	202.22	198.248
SMU_278		hypothetical protein	0.740268	1.67049	0.000136169	3.86592	2486	2248	3223	4688	5715	3686	98.471	105.135	102.921	179.238	174.68	136.307
SMU_279		hypothetical protein	-0.250491	-1.18961	0.326648	0.48592	825	495	825	632	640	616	32.679	23.15	26.345	24.164	19.562	22.779
SMU_28		ABC transporter, ATP-binding protein	-0.85951	-1.81442	0.0025441	2.59447	207	254	455	150	229	149	8.199	11.879	14.53	5.735	6.999	5.51
SMU_281		hypothetical protein	-0.0672532	-1.04772	0.791364	0.101624	369	292	422	368	407	317	14.616	13.656	13.476	14.07	12.44	11.723
SMU_283		hypothetical protein	-0.202449	-1.15065	0.466078	0.331541	1211	647	965	922	845	817	47.968	30.259	30.816	35.251	25.828	30.212
SMU_284		hypothetical protein	0.319593	1.24798	0.164441	0.783989	659	669	1004	707	1392	1045	26.103	31.288	32.061	27.031	42.547	38.644
SMU_285			-0.0904824	-1.06473	0.679587	0.167755	943	848	1361	768	1387	1022	37.353	39.66	43.461	29.363	42.394	37.793
SMU_286		competence factor transporting ATP-binding/permease protein	0.0669056	1.04747	0.673254	0.171821	49400	44376	68498	54599	69227	55499	1956.75	2075.39	2187.37	2087.51	2115.94	2052.33
SMU_287		ABC transport protein ComB, accessory factor for ComA	0.0868184	1.06203	0.594932	0.225533	12767	13443	22158	13697	23330	17561	505.705	628.707	707.578	523.683	713.088	649.399
SMU_289		transcriptional antiterminator	0.105885	1.07615	0.558477	0.252995	3756	3740	5964	3750	6678	5068	148.776	174.914	190.45	143.375	204.115	187.413
SMU_29		phosphoribosylaminoimidazole-succinocarboxamide synthase	1.62985	3.09482	0.00627846	2.20215	221	235	428	188	446	2199	8.754	10.991	13.667	7.188	13.632	81.318
SMU_290		conserved hypothetical protein	0.308797	1.23867	0.0769575	1.11375	2593	2534	3457	3123	4640	3652	102.71	118.511	110.393	119.403	141.823	135.05
SMU_291	tkt	transketolase	0.245304	1.18534	0.263028	0.579998	53540	39319	56942	73355	61375	49779	2120.74	1838.88	1818.35	2804.61	1875.94	1840.81
SMU_292		transcriptional regulator, probable AraC family	-0.0743104	-1.05286	0.722525	0.141147	1401	1371	1828	1340	1862	1479	55.494	64.119	58.374	51.233	56.913	54.693
SMU_293		hypothetical protein	0.151343	1.1106	0.493781	0.306465	833	667	1096	765	1332	995	32.995	31.194	34.999	29.249	40.713	36.795
SMU_294		conserved hypothetical protein	0.00459196	1.00319	0.983466	0.00724083	720	677	1165	751	1051	896	28.519	31.662	37.202	28.713	32.124	33.134
SMU_295		hypothetical protein	-0.0666075	-1.04725	0.782278	0.106639	834	551	762	624	847	737	33.035	25.769	24.333	23.858	25.889	27.254
SMU_296		conserved hypothetical protein	-0.106941	-1.07694	0.629803	0.200795	3077	2022	2807	2690	2887	2225	121.881	94.566	89.637	102.848	88.242	82.28
SMU_297	polI	DNA polymerase I	0.252882	1.19158	0.107885	0.967039	35571	28575	41804	39612	50493	44081	1408.98	1336.4	1334.94	1514.5	1543.33	1630.1
SMU_298		conserved hypothetical protein	0.325667	1.25324	0.0416052	1.38085	5111	4541	7010	5802	9263	7267	202.448	212.375	223.852	221.83	283.126	268.731
SMU_299c		bacteriocin peptide precursor	0.0572981	1.04052	0.799527	0.0971671	604	503	757	550	805	715	23.925	23.524	24.173	21.028	24.605	26.44
SMU_30	purL	phosphoribosylformylglycinamidine synthase	0.1994	1.14822	0.496665	0.303936	6864	4898	7557	5142	5542	12585	271.885	229.071	241.32	196.596	169.393	465.389
SMU_300	tgt	tRNA-guanine transglycosylase; queuine tRNA-ribosyltransferase	-0.318611	-1.24713	0.117113	0.931393	9356	7346	11030	8708	7863	6541	370.594	343.56	352.224	332.937	240.335	241.884
SMU_301		conserved hypothetical protein	-0.265028	-1.20166	0.132389	0.878149	5503	4656	7849	5019	5706	4889	217.976	217.753	250.644	191.894	174.405	180.793
SMU_302		conserved hypothetical protein	-0.214412	-1.16023	0.249712	0.602561	4158	3192	4753	2624	4766	3915	164.7	149.285	151.779	100.325	145.674	144.775
SMU_303		conserved hypothetical protein	0.0342201	1.024	0.843277	0.07403	9095	7490	11545	9915	10636	9602	360.256	350.295	368.67	379.084	325.092	355.078
SMU_304		cytidine/ deoxycytidylate deaminase	-0.0250276	-1.0175	0.907165	0.0423138	4274	3157	4758	4647	4078	3724	169.295	147.648	151.939	177.671	124.645	137.712
SMU_305		conserved hypothetical protein	0.0499059	1.0352	0.769791	0.113627	6597	6186	10386	6096	10473	8934	261.309	289.309	331.659	233.071	320.11	330.376
SMU_307	pgi	glucose-6-phosphate isomerase	-0.315652	-1.24457	0.0835817	1.07789	45371	37454	54960	41254	41348	33279	1797.16	1751.66	1755.05	1577.28	1263.81	1230.64
SMU_308		sorbitol-6-phosphate 2-dehydrogenase	-0.140213	-1.10207	0.52766	0.277646	892	740	1084	811	1010	794	35.332	34.609	34.616	31.007	30.871	29.362
SMU_309		regulator of sorbitol operon	0.0850634	1.06073	0.709909	0.148797	1259	1310	2144	1178	2097	2038	49.869	61.267	68.465	45.039	64.095	75.364
SMU_31		conserved hypothetical protein	0.305808	1.23611	0.409218	0.388045	169	229	510	171	437	556	6.694	10.71	16.286	6.538	13.357	20.561
SMU_310		sorbitol operon activator	0.153085	1.11194	0.498105	0.302679	493	467	740	556	835	617	19.528	21.841	23.631	21.258	25.522	22.816
SMU_311		PTS system, sorbitol (glucitol) phosphotransferase enzyme IIC2	0.0776976	1.05533	0.722525	0.141147	751	666	1052	766	1053	937	29.747	31.148	33.594	29.287	32.185	34.65
SMU_312		PTS system, sorbitol phosphotransferase enzyme IIBC	-0.127465	-1.09237	0.559488	0.252209	1624	1205	1809	1418	1738	1350	64.327	56.356	57.767	54.215	53.122	49.922
SMU_313		PTS system, sorbitol-specific enzyme IIA	0.0338097	1.02371	0.885291	0.052914	410	422	596	408	602	550	16.24	19.736	19.032	15.599	18.4	20.339
SMU_314		hypothetical protein	0.0396798	1.02789	0.876848	0.0570757	306	311	459	333	372	453	12.121	14.545	14.657	12.732	11.37	16.752
SMU_317		tetrahydrodipicolinate succinylase	-0.295944	-1.22769	0.232533	0.633516	17619	11215	15340	15739	12748	9127	697.895	524.507	489.857	601.756	389.646	337.513
SMU_318		peptidase/aminoacylase/hippurate hydrolase	-0.0880078	-1.0629	0.597231	0.223857	20858	16785	24996	20181	24290	17909	826.193	785.007	798.204	771.589	742.43	662.268
SMU_32	purF	amidophosphoribosyltransferase	-0.370234	-1.29256	0.0669112	1.1745	3744	2695	3553	2485	2835	2931	148.301	126.041	113.459	95.01	86.653	108.387
SMU_320		probable 5-formyltetrahydrofolate cyclo-ligase	0.569377	1.48388	0.0072227	2.1413	1791	2084	3200	2337	5056	3936	70.942	97.465	102.186	89.352	154.538	145.552
SMU_321		conserved hypothetical protein, Rhomboid family	0.320996	1.24919	0.0529692	1.27598	5768	4658	6767	6098	9045	7888	228.472	217.847	216.093	233.147	276.463	291.695
SMU_322c		glucose-1-phosphate uridylyltransferase	0.118566	1.08566	0.50668	0.295266	19056	14231	19556	20409	22890	17670	754.815	665.56	624.487	780.306	699.639	653.43
SMU_323	gpsA	glycerol-3-phosphate dehydrogenase (NAD(P)+)	0.0865974	1.06186	0.637493	0.195524	20980	15931	23530	23788	23807	19698	831.025	745.067	751.39	909.497	727.667	728.425
SMU_325		dUTP diphosphatase (dUTPase)	0.0124837	1.00869	0.955555	0.0197442	838	902	1383	827	1480	1070	33.193	42.185	44.164	31.619	45.237	39.568
SMU_326		conserved hypothetical protein	-0.254137	-1.19262	0.184038	0.735092	2444	1959	2948	1857	2670	2060	96.808	91.619	94.139	70.999	81.609	76.178
SMU_327		DNA repair protein	-0.332698	-1.25937	0.0960985	1.01728	19685	13932	19270	16232	15451	12527	779.73	651.577	615.354	620.605	472.264	463.244
SMU_328		conserved hypothetical protein; possible carbonic anhydrase	-0.264938	-1.20158	0.0988383	1.00507	12465	10003	14434	9756	12297	10608	493.743	467.824	460.925	373.005	375.861	392.28
SMU_329		conserved hypothetical protein	-0.319849	-1.2482	0.0372214	1.42921	17152	14197	19899	12762	17102	14035	679.397	663.97	635.44	487.935	522.727	519.009
SMU_33		hypothetical protein	-0.233794	-1.17592	0.362807	0.440324	248	234	385	201	282	293	9.823	10.944	12.294	7.685	8.619	10.835
SMU_330	gltX	glutamyl-tRNA synthetase	-0.0553545	-1.03911	0.725847	0.139155	17693	15995	24038	18637	21771	18029	700.826	748.06	767.612	712.556	665.436	666.706
SMU_331		transcriptional regulator	-0.0452811	-1.03188	0.777959	0.109043	7221	6380	9679	6809	9655	7544	286.026	298.382	309.082	260.331	295.108	278.974
SMU_332		conserved hypothetical protein	-0.0235978	-1.01649	0.89213	0.0495719	8610	8386	12757	7053	13673	10853	341.045	392.199	407.373	269.66	417.919	401.34
SMU_333		conserved hypothetical protein	-0.182477	-1.13483	0.33313	0.477387	35190	27718	40791	34931	33155	27333	1393.89	1296.33	1302.59	1335.53	1013.39	1010.76
SMU_334		argininosuccinate synthase	-0.126855	-1.09191	0.40688	0.390534	11242	10287	14525	10202	13859	11161	445.299	481.106	463.831	390.057	423.604	412.73
SMU_335		argininosuccinate lyase	-0.0980918	-1.07036	0.550359	0.259354	9936	8509	11179	8370	12059	9426	393.568	397.952	356.982	320.014	368.586	348.57
SMU_336	rnpA	ribonuclease P protein component	0.275209	1.21017	0.175335	0.756132	1470	1590	2386	1723	3135	2228	58.227	74.362	76.193	65.876	95.822	82.391
SMU_337		inner membrane protein	0.256632	1.19469	0.117032	0.931694	7007	6181	9114	8492	11313	8521	277.55	289.075	291.04	324.678	345.785	315.103
SMU_338		conserved hypothetical protein, Jag protein	0.255363	1.19364	0.106475	0.972753	8001	7325	11382	9606	13289	10869	316.922	342.578	363.465	367.27	406.182	401.932
SMU_339		hypothetical protein	0.347354	1.27223	0.0494663	1.30569	5386	4755	8218	5737	10397	8754	213.341	222.383	262.428	219.345	317.787	323.72
SMU_34	purM	phosphoribosylformylglycinamide cyclo-ligase (AIRS)	-0.33444	-1.26089	0.123973	0.906672	2115	1479	2272	1576	1804	1535	83.776	69.17	72.552	60.256	55.14	56.764
SMU_340		50S ribosomal protein L34	0.162888	1.11953	0.408514	0.388793	4238	5040	8174	6871	7850	5533	167.869	235.712	261.023	262.702	239.937	204.608
SMU_341		conserved hypothetical protein (possible deoxyribonuclease)	-0.0166862	-1.01163	0.933892	0.0297036	11331	8371	11648	12009	11329	9214	448.825	391.498	371.959	459.145	346.274	340.73
SMU_342		possible primase-related protein	0.0411219	1.02891	0.818398	0.0870356	9237	7176	10479	9683	10403	9060	365.881	335.61	334.629	370.214	317.97	335.035
SMU_343		conserved hypothetical protein	0.244156	1.1844	0.14525	0.837885	4445	4280	6790	4993	7849	6689	176.068	200.169	216.827	190.9	239.907	247.357
SMU_344		hypothetical protein	0.193474	1.14351	0.284693	0.545623	2445	2159	3125	2740	3739	2942	96.847	100.973	99.791	104.76	114.284	108.794
SMU_345c		conserved hypothetical protein (possible transcription regulator)	0.0916672	1.0656	0.614069	0.211783	2312	2144	3214	2325	3479	2912	91.579	100.271	102.634	88.893	106.337	107.685
SMU_346		NADH dehydrogenase; NAD(P)H nitroreductase	0.14523	1.10591	0.508396	0.293798	1853	1272	1803	1479	2466	1978	73.398	59.489	57.576	56.547	75.374	73.146
SMU_348		histidine triad (HIT) hydrolase	0.123753	1.08957	0.49598	0.304536	5092	4454	6931	4198	8193	6983	201.696	208.306	221.33	160.504	250.421	258.229
SMU_349		dimethyladenosine transferase	-0.194627	-1.14443	0.32315	0.490596	20345	13407	17205	15820	17127	14665	805.872	627.023	549.412	604.853	523.491	542.306
SMU_35	purN	phosphoribosylglycinamide formyltransferase	-0.124887	-1.09042	0.564339	0.24846	1332	953	1463	1039	1391	1231	52.761	44.57	46.718	39.725	42.516	45.522
SMU_350		hypothetical protein	0.00435453	1.00302	0.981427	0.00814212	7955	5328	7328	6016	8657	7668	315.1	249.182	234.007	230.012	264.603	283.56
SMU_351		conserved hypothetical protein, possible GTPase	0.410027	1.32871	0.00840632	2.07539	9085	7984	11736	11538	15565	13592	359.86	373.398	374.769	441.137	475.748	502.627
SMU_352		ribulose-phosphate-3-epimerase	0.254078	1.19257	0.139195	0.856376	9010	6923	10220	10438	12417	10188	356.889	323.777	326.358	399.081	379.529	376.748
SMU_353		thiamine pyrophosphokinase	0.232918	1.17521	0.140486	0.852366	9751	7674	12711	10757	14147	12440	386.24	358.9	405.904	411.277	432.407	460.026
SMU_354		conserved hypothetical protein	0.498197	1.41245	0.0099912	2.00038	6953	7135	12665	8360	16984	14852	275.411	333.692	404.435	319.631	519.12	549.221
SMU_355		CMP-binding factor 1	0.220936	1.16549	0.146006	0.835629	16526	13860	20203	17954	24740	20225	654.601	648.209	645.148	686.443	756.185	747.913
SMU_356	purR	purine operon repressor/xanthine phosphoribosyltransferase	-0.162822	-1.11947	0.417393	0.379455	2541	2634	4092	1920	3582	3360	100.65	123.188	130.671	73.408	109.485	124.252
SMU_357		30S ribosomal protein S12	0.28604	1.21929	0.0728633	1.13749	66780	63135	100542	80990	117318	99092	2645.18	2952.72	3210.64	3096.53	3585.86	3664.39
SMU_358		30S ribosomal protein S7	0.142622	1.10391	0.435987	0.360526	138595	103927	147163	147027	167754	141602	5489.8	4860.49	4699.4	5621.35	5127.44	5236.39
SMU_359		translation elongation factor G/EF-2	0.0849168	1.06063	0.635859	0.19664	320269	263174	364543	310513	425698	341667	12686	12308.2	11641.1	11872	13011.6	12634.7
SMU_36		conserved hypothetical protein (eukaryotic-like)	-0.0122583	-1.00853	0.954897	0.0200434	1435	1322	2048	1174	2067	1865	56.841	61.828	65.399	44.886	63.178	68.967
SMU_360	gapC	glyceraldehyde-3-phosphate dehydrogenase; plasmin receptor	0.141432	1.103	0.489399	0.310337	431721	330261	450296	486358	530772	401499	17100.6	15445.8	14379.4	18595.1	16223.2	14847.3
SMU_361	pgk	phosphoglycerate kinase	0.123661	1.0895	0.489506	0.310242	70594	62946	91276	89196	94342	73441	2796.25	2943.88	2914.74	3410.27	2883.59	2715.82
SMU_362		Streptococcus-specific protein	-0.228419	-1.17155	0.287726	0.541021	1101	1057	1622	834	1406	1211	43.611	49.434	51.796	31.887	42.975	44.782
SMU_363	glnR	transcriptional regulator; glutamine synthetase repressor	-0.528582	-1.44251	0.000503062	3.29838	37466	33448	49095	25071	34431	29040	1484.04	1564.31	1567.76	958.55	1052.39	1073.89
SMU_364	glnA	glutamine synthetase type 1	-0.787828	-1.72647	3.55548e-06	5.4491	96550	78622	106583	54161	68604	51778	3824.38	3677.02	3403.55	2070.76	2096.9	1914.73
SMU_365	gltA	glutamate synthase, large subunit	-0.577579	-1.49234	0.000554307	3.25625	88040	71539	98646	57653	70465	56253	3487.3	3345.76	3150.09	2204.27	2153.78	2080.22
SMU_366	gltB	glutamate synthase, small subunit	-0.594288	-1.50973	0.00194271	2.71159	23030	18175	25046	16776	16955	12523	912.226	850.015	799.801	641.404	518.234	463.096
SMU_367		Streptococcus-specific protein; similar to glucan-binding protein	-0.505069	-1.41919	0.00647936	2.18847	8084	6452	9849	6219	6426	5334	320.21	301.749	314.511	237.774	196.412	197.249
SMU_368c		metallo-beta-lactamase superfamily protein	-0.243915	-1.1842	0.14721	0.832061	57663	44595	66517	48489	55578	46420	2284.05	2085.63	2124.11	1853.9	1698.76	1716.59
SMU_369c		conserved hypothetical protein	-0.00246789	-1.00171	0.991431	0.00373766	813	789	1345	713	1244	1163	32.203	36.9	42.95	27.26	38.023	43.007
SMU_37	purH	phosphoribosylaminoimidazolecarboxamide formyltransferase / IMP cyclohydrolase	-0.318993	-1.24746	0.113282	0.945839	6932	4841	6292	5158	5576	4712	274.579	226.406	200.924	197.208	170.432	174.248
SMU_370		ABC transporter, ATP-binding protein	-0.319461	-1.24786	0.154487	0.811108	1142	894	1327	923	1054	869	45.235	41.811	42.375	35.289	32.216	32.135
SMU_371		Streptococcus-specific protein; possible ABC transporter, membrane spanning permease	-0.436657	-1.35346	0.0481391	1.3175	1065	819	1241	724	938	791	42.185	38.303	39.629	27.681	28.67	29.251
SMU_372		hypothetical protein	-0.100876	-1.07242	0.736422	0.132873	433	548	986	329	845	781	17.151	25.629	31.486	12.579	25.828	28.881
SMU_373		hypothetical protein	-0.0945292	-1.06772	0.71811	0.143809	417	484	861	367	753	631	16.518	22.636	27.495	14.032	23.016	23.334
SMU_374		oxidoreductase/ dehydrogenase	-0.270167	-1.20595	0.275474	0.559919	642	700	1026	431	933	764	25.43	32.738	32.764	16.479	28.517	28.252
SMU_375		hypothetical protein	-0.130894	-1.09497	0.614156	0.211721	675	751	1505	589	1213	1012	26.737	35.123	48.06	22.519	37.076	37.423
SMU_376		aminotransferase	-0.109402	-1.07878	0.622931	0.20556	1424	1645	2854	1329	2413	2062	56.405	76.934	91.138	50.812	73.754	76.252
SMU_378		hypothetical protein	0.194582	1.14439	0.631111	0.199895	27	32	52	34	52	48	1.069	1.497	1.661	1.3	1.589	1.775
SMU_379		hypothetical protein	0.966561	1.95418	0.0613154	1.21243	6	12	35	22	46	38	0.238	0.561	1.118	0.841	1.406	1.405
SMU_381c		transcriptional regulator	0.0864363	1.06174	0.58487	0.232941	9601	7663	12954	9818	13366	10662	380.299	358.386	413.664	375.376	408.535	394.277
SMU_382c		conserved hypothetical protein (possible oxidoreductase)	-0.471062	-1.38613	0.0719259	1.14311	1591	918	2287	1218	1450	880	63.02	42.933	73.031	46.568	44.32	32.542
SMU_383c		undetermined reductase or epimerase	-0.320215	-1.24852	0.215682	0.666186	1403	885	2351	1259	1552	973	55.573	41.39	75.075	48.136	47.437	35.981
SMU_384		hypothetical protein (possible transcriptional regulator)	-0.00591385	-1.00411	0.979275	0.00909526	664	751	1168	727	1156	850	26.301	35.123	37.298	27.796	35.333	31.433
SMU_385		probable glycoprotein endopeptidase	-0.183163	-1.13537	0.415005	0.381947	1729	1504	2215	1778	1875	1379	68.486	70.34	70.732	67.979	57.31	50.995
SMU_386		ribosomal-protein-alanine transferase	-0.197091	-1.14638	0.359863	0.443862	1308	1147	1888	1281	1442	1227	51.81	53.643	60.29	48.977	44.075	45.374
SMU_387		O-sialoglycoprotein endopeptidase	-0.295881	-1.22763	0.159101	0.798328	6142	4420	5991	5110	5158	3997	243.287	206.716	191.312	195.373	157.656	147.808
SMU_388		possible branched-chain amino acid permease	0.12592	1.0912	0.437017	0.359501	7922	6767	10525	8144	10877	10090	313.793	316.481	336.098	311.373	332.458	373.124
SMU_389		conserved hypothetical protein	-0.0424693	-1.02988	0.836488	0.0775404	1834	1489	2176	1744	2066	1840	72.645	69.638	69.487	66.679	63.148	68.043
SMU_38c		AcrR/TetR related transcriptional regulator	-0.201716	-1.15007	0.397403	0.400769	489	547	806	401	736	584	19.369	25.582	25.738	15.332	22.496	21.596
SMU_39		conserved hypothetical protein	0.0843454	1.06021	0.71563	0.145312	641	614	969	584	1001	931	25.39	28.716	30.943	22.328	30.596	34.428
SMU_390		hypothetical protein	0.293761	1.22583	0.794076	0.100138	1	1	1	1	1	2	0.04	0.047	0.032	0.038	0.031	0.074
SMU_391c		conserved hypothetical protein	0.259885	1.19738	0.0948697	1.02287	15858	13327	18169	17755	23292	19606	628.141	623.282	580.196	678.835	711.926	725.022
SMU_392c		conserved hypothetical protein, HI0933-like	-0.282458	-1.21626	0.10183	0.992124	8248	6363	8733	6136	8080	6363	326.706	297.587	278.873	234.6	246.967	235.301
SMU_393		conserved hypothetical protein	0.184512	1.13643	0.418502	0.378302	1149	1321	2138	1262	2364	1956	45.512	61.781	68.273	48.251	72.256	72.332
SMU_394c		conserved hypothetical protein	-0.0657755	-1.04665	0.767124	0.115135	1390	1675	2813	1384	2518	2050	55.058	78.337	89.828	52.915	76.963	75.808
SMU_395	pepX	X-prolyl dipeptidyl-peptidase	-0.0623554	-1.04417	0.698245	0.155992	8333	7769	12240	8231	11331	9132	330.073	363.343	390.863	314.699	346.335	337.698
SMU_396	glpF	glycerol uptake facilitator protein	-0.651959	-1.5713	0.00014313	3.84427	64205	52640	77292	42917	50449	37304	2543.18	2461.89	2468.19	1640.86	1541.99	1379.49
SMU_399		C3-degrading proteinase	-0.014713	-1.01025	0.933241	0.0300062	3660	3494	5603	3489	5421	4497	144.974	163.409	178.922	133.396	165.694	166.297
SMU_40		conserved hypothetical protein	-0.683385	-1.6059	0.300148	0.522665	6	19	52	4	15	29	0.238	0.889	1.661	0.153	0.458	1.072
SMU_400		beta-lactamase family protein	-0.0431065	-1.03033	0.790628	0.102028	9173	7761	11915	8942	11439	9237	363.346	362.969	380.485	341.883	349.636	341.581
SMU_401c		acetyltransferase	-0.0494246	-1.03485	0.775551	0.11039	3706	3385	5087	3692	4757	3998	146.796	158.311	162.445	141.158	145.399	147.845
SMU_402	pfl	pyruvate formate-lyase	1.3961	2.63189	1.17625e-09	8.9295	192331	156570	215717	602368	497665	445051	7618.3	7322.52	6888.55	23030.6	15211.3	16457.8
SMU_403		nucleotidyltransferase/DNA polymerase involved in DNA repair	-0.394247	-1.31426	0.0192206	1.71623	5516	4939	7035	3989	5621	4611	218.491	230.989	224.651	152.513	171.807	170.513
SMU_404c		hypothetical protein	-0.364639	-1.28756	0.0798222	1.09788	2156	1778	2461	1728	1988	1554	85.4	83.154	78.588	66.067	60.764	57.466
SMU_405c		transcriptional regulator	0.257625	1.19551	0.257412	0.589371	1341	1324	2124	1260	2793	2136	53.117	61.921	67.826	48.174	85.369	78.988
SMU_406c		haloacid dehalogenase-like hydrolase	-0.0317198	-1.02223	0.869015	0.0609727	3722	3550	5334	4454	4706	3717	147.43	166.028	170.332	170.292	143.84	137.453
SMU_407		conserved hypothetical protein	-0.0436112	-1.03069	0.861689	0.0646494	1199	883	1191	692	1502	1304	47.493	41.296	38.033	26.458	45.909	48.221
SMU_408		xanthine/uracil permease family protein	0.0207482	1.01449	0.906401	0.0426797	28491	21682	32935	30559	32186	25735	1128.54	1014.03	1051.72	1168.38	983.773	951.671
SMU_409		conserved hypothetical protein	-0.151178	-1.11048	0.39729	0.400892	9276	7227	11401	8801	9865	7709	367.426	337.995	364.071	336.492	301.526	285.076
SMU_41		hypothetical protein (protein)	-1.85518	-3.61797	0.0184067	1.73502	4	6	12	2	2	2	0.158	0.281	0.383	0.076	0.061	0.074
SMU_410	brpA	transcriptional regulator	-0.0124143	-1.00864	0.937363	0.0280922	10034	9231	15020	10800	13798	11094	397.45	431.719	479.638	412.921	421.739	410.252
SMU_411c		Streptococcus-specific protein	0.0356416	1.02501	0.893985	0.0486698	847	1085	1795	774	1618	1668	33.55	50.744	57.32	29.593	49.455	61.682
SMU_412c		Hit-like protein	-0.0656836	-1.04658	0.727149	0.138377	3019	2387	3320	2739	3412	2743	119.584	111.636	106.018	104.721	104.289	101.435
SMU_413		ABC transporter, ATP-binding protein	-0.00256953	-1.00178	0.988032	0.00522909	4688	4026	5881	4190	6617	4861	185.693	188.289	187.8	160.198	202.25	179.758
SMU_414		ABC transporter permease	0.276444	1.21121	0.169943	0.769696	3829	3682	6018	3543	7682	6430	151.668	172.201	192.174	135.461	234.802	237.779
SMU_415		conserved hypothetical protein, phosphotransferase enzyme family	-0.150507	-1.10996	0.361634	0.441731	9402	8013	12430	8755	10360	9155	372.416	374.755	396.931	334.734	316.656	338.548
SMU_416		tRNA (guanine-N(7)-)-methyltransferase	0.0835813	1.05965	0.61935	0.208064	4651	4543	7047	5194	7633	5453	184.228	212.469	225.034	198.584	233.305	201.65
SMU_417		conserved hypothetical protein	0.45217	1.3681	0.0042636	2.37022	8892	7966	13721	10905	18765	14818	352.215	372.557	438.157	416.936	573.557	547.964
SMU_418	nusA	transcription termination-antitermination factor NusA; elongation factor	0.362471	1.28563	0.0242574	1.61516	36753	30134	41624	44335	59730	45430	1455.8	1409.32	1329.19	1695.08	1825.66	1679.98
SMU_419		conserved hypothetical protein	0.405508	1.32456	0.0288633	1.53965	2104	2010	2857	2454	4136	3359	83.34	94.004	91.233	93.825	126.418	124.215
SMU_42		conserved hypothetical protein	-0.00669086	-1.00465	0.975755	0.0106593	1283	1337	2332	1263	2087	1846	50.82	62.529	74.468	48.289	63.79	68.264
SMU_420		ribosomal protein L7A family	0.665831	1.58648	0.00494775	2.30559	590	663	1155	938	1670	1429	23.37	31.007	36.883	35.863	51.044	52.844
SMU_421		translation initiation factor IF-2	0.321547	1.24967	0.0514907	1.28827	83019	67767	94787	95658	132030	101329	3288.41	3169.35	3026.86	3657.33	4035.53	3747.11
SMU_422		ribosome binding factor A	0.3898	1.31021	0.0184032	1.73511	5653	5171	8503	6747	10889	9271	223.917	241.839	271.529	257.961	332.825	342.838
SMU_423		possible bacteriocin	-0.836277	-1.78544	0.0010943	2.96086	1630	938	1779	539	1236	871	64.565	43.869	56.809	20.608	37.779	32.209
SMU_424	copY	negative transcriptional regulator, CopY	-0.0960937	-1.06888	0.651808	0.18588	1134	946	1369	970	1434	1058	44.918	44.243	43.717	37.086	43.831	39.124
SMU_426	copA	copper-transporting ATPase	-0.163173	-1.11975	0.346761	0.459969	11570	8076	11957	8451	12792	9187	458.292	377.701	381.826	323.111	390.991	339.732
SMU_427	copZ	copper chaperone	0.42132	1.33915	0.111231	0.953776	276	278	481	308	696	487	10.932	13.002	15.36	11.776	21.273	18.009
SMU_428		conserved hypothetical protein, Cof family	0.050432	1.03557	0.767308	0.11503	4665	4107	6262	4830	6781	4950	184.782	192.078	199.966	184.667	207.263	183.049
SMU_429c		hypothetical protein	0.0524434	1.03702	0.814884	0.0889044	624	639	969	636	1016	817	24.717	29.885	30.943	24.316	31.054	30.212
SMU_43		conserved hypothetical protein (possible site-specific DNA-methyltransferase/restriction modification enzyme)	-0.665897	-1.58655	0.00626399	2.20315	481	541	918	326	528	435	19.053	25.302	29.315	12.464	16.138	16.086
SMU_431		ABC transporter, ATP-binding protein (hemolysin/cytolysin)	-0.0730559	-1.05194	0.782713	0.106397	268	374	500	299	535	338	10.616	17.491	15.967	11.432	16.352	12.499
SMU_432		ABC transporter, permease and solute binding protein	-0.243535	-1.18389	0.291378	0.535543	546	456	659	404	606	495	21.627	21.326	21.044	15.446	18.523	18.305
SMU_433		transcriptional regulator	0.608978	1.52518	0.00826463	2.08278	2189	2447	4414	2771	6182	5722	86.707	114.442	140.953	105.945	188.954	211.597
SMU_434		conserved hypothetical protein	0.163598	1.12008	0.41425	0.382737	3023	2036	2800	2700	3799	3008	119.742	95.22	89.413	103.23	116.117	111.235
SMU_435		N-acetylglucosamine-6-phosphate deacetylase	0.277888	1.21242	0.17338	0.761001	5377	3855	5286	4076	8341	6932	212.985	180.292	168.799	155.839	254.945	256.343
SMU_436c			0.211309	1.15774	0.38159	0.418403	410	394	625	399	775	605	16.24	18.427	19.958	15.255	23.688	22.373
SMU_437c			0.811002	1.75443	0.0482126	1.31684	40	32	67	39	141	86	1.584	1.497	2.14	1.491	4.31	3.18
SMU_438c		(R)-2-hydroxyglutaryl-CoA dehydratase activator-related protein	2.71626	6.57166	1.98491e-41	40.7023	7274	4405	7045	41343	51431	38091	288.126	206.015	224.97	1580.68	1572	1408.59
SMU_439		transcriptional regulator	-0.493816	-1.40816	0.0321942	1.49222	628	594	979	491	681	476	24.875	27.78	31.263	18.773	20.815	17.602
SMU_44		conserved hypothetical protein	-0.697575	-1.62178	0.00245498	2.60995	827	900	1494	601	759	710	32.758	42.092	47.708	22.978	23.199	26.256
SMU_440		hypothetical protein	-0.398911	-1.31851	0.0903122	1.04425	1766	1387	2540	1617	1506	1301	69.952	64.868	81.111	61.823	46.031	48.11
SMU_441		transcriptional regulator	-0.523883	-1.43782	0.0635278	1.19704	2385	1655	2142	1905	1374	1194	94.471	77.402	68.401	72.835	41.997	44.154
SMU_442		conserved hypothetical protein	-0.442917	-1.35935	0.0809748	1.09165	4488	2889	4329	3699	2963	2271	177.771	135.114	138.239	141.425	90.565	83.981
SMU_444		hypothetical protein	-0.328646	-1.25583	0.259563	0.585758	788	732	1152	943	709	515	31.213	34.234	36.787	36.054	21.671	19.045
SMU_445	sygA	glycyl-tRNA synthetase alpha subunit	-0.131203	-1.09521	0.518963	0.284863	10168	8154	11864	10879	10019	7840	402.758	381.349	378.856	415.941	306.233	289.92
SMU_446	sygB	glycyl tRNA synthetase beta subunit	-0.128763	-1.09336	0.432544	0.36397	24875	21746	32719	25171	28531	22564	985.307	1017.02	1044.83	962.374	872.057	834.408
SMU_447		conserved hypothetical protein	0.189621	1.14046	0.361181	0.442275	1796	2289	3760	2344	3884	3213	71.14	107.053	120.069	89.619	118.715	118.816
SMU_448		conserved hypothetical protein	0.060595	1.0429	0.750753	0.124503	3411	3966	6984	4250	6384	5031	135.111	185.483	223.022	162.492	195.129	186.044
SMU_449	proB	gamma-glutamyl kinase	0.340606	1.26629	0.0424383	1.37224	9868	8097	12382	9417	17370	14710	390.875	378.683	395.398	360.044	530.919	543.97
SMU_45		hypothetical protein	-0.512869	-1.42688	0.0641866	1.19256	1110	1501	2944	808	1760	1519	43.967	70.199	94.012	30.893	53.795	56.172
SMU_450	proA	gamma-glutamyl phosphate reductase	0.0496036	1.03498	0.797133	0.098469	20675	13700	18108	19184	21398	17477	818.944	640.726	578.248	733.47	654.035	646.293
SMU_451		hypothetical protein	0.253292	1.19192	0.321721	0.492521	626	643	988	548	1332	1046	24.796	30.072	31.55	20.952	40.713	38.681
SMU_453		S-adenosyl-methyltransferase, MraW family	0.254727	1.19311	0.109956	0.95878	12278	12722	21579	15599	23534	19359	486.336	594.987	689.088	596.403	719.323	715.888
SMU_454	ftsL	cell division protein	0.311722	1.24119	0.252518	0.597707	722	1111	1699	925	2122	1667	28.599	51.96	54.255	35.366	64.859	61.645
SMU_455	pbp2x	penicillin-binding protein 2X	-0.0511927	-1.03612	0.736046	0.133095	36712	32376	48196	34786	47919	37742	1454.17	1514.17	1539.06	1329.99	1464.66	1395.68
SMU_456	mraY	phospho-N-acetylmuramoyl-pentapeptide-transferase	0.0480346	1.03386	0.755697	0.121652	13124	10150	15082	11946	16794	13655	519.846	474.699	481.618	456.737	513.313	504.957
SMU_457		hypothetical protein	0.175746	1.12955	0.565804	0.247334	512	602	958	375	1250	939	20.28	28.155	30.592	14.338	38.207	34.724
SMU_458		ATP-dependent RNA helicase; DEAD/DEAH family	-0.224918	-1.16871	0.178126	0.749273	5182	4806	7571	4315	6460	5186	205.261	224.769	241.767	164.977	197.452	191.776
SMU_459		amino acid ABC transporter, substrate-binding protein	-0.757123	-1.69012	0.000261902	3.58186	2802	3444	5543	2346	2395	2435	110.988	161.07	177.006	89.696	73.204	90.045
SMU_46		hypothetical protein	-0.189418	-1.1403	0.513228	0.28969	393	453	801	270	664	609	15.567	21.186	25.579	10.323	20.295	22.521
SMU_460		amino acid ABC transporter, permease	-0.880147	-1.84056	0.000137843	3.86061	4953	4913	7136	3812	2944	2720	196.19	229.773	227.876	145.746	89.984	100.585
SMU_461		amino acid ABC transporter, ATP-binding protein	-0.593863	-1.50928	0.0117265	1.93083	5608	5369	7852	5324	3974	3472	222.135	251.099	250.74	203.555	121.466	128.393
SMU_462		Streptococcus-specific protein	-0.418041	-1.33611	0.222791	0.652102	5596	2179	2550	3283	2878	2154	221.659	101.908	81.43	125.52	87.967	79.654
SMU_463	trxB	thioredoxin reductase (NADPH)	-0.557339	-1.47155	0.00340531	2.46784	36535	25883	34036	23807	24610	21211	1447.16	1210.51	1086.88	910.223	752.211	784.375
SMU_464		nicotinate phosphoribosyltransferase	0.282904	1.21664	0.0625509	1.20377	26549	22027	31694	29377	40514	34443	1051.62	1030.17	1012.09	1123.18	1238.32	1273.69
SMU_465	nadE	NAD(+) synthetase (nitrogen-regulatory protein)	0.225142	1.16889	0.161899	0.790757	17401	13855	20028	19897	24327	19441	689.26	647.975	639.56	760.731	743.561	718.921
SMU_466	pepC	cysteine aminopeptidase C	0.402812	1.32208	0.0105021	1.97872	35002	27953	40904	42554	56205	47531	1386.44	1307.32	1306.2	1626.98	1717.92	1757.68
SMU_467	pbp1a	penicillin-binding protein 1a	0.0839428	1.05991	0.603254	0.2195	58644	51177	73350	64769	76977	63696	2322.91	2393.46	2342.31	2476.34	2352.82	2355.45
SMU_469	recU	recombination protein U	0.239547	1.18062	0.117718	0.929157	15713	15433	22883	17909	27134	22983	622.397	721.776	730.729	684.722	829.358	849.903
SMU_47		hypothetical protein	-0.276343	-1.21112	0.294846	0.530405	728	949	1602	590	1148	1126	28.836	44.383	51.157	22.558	35.089	41.639
SMU_470		conserved hypothetical protein	0.227777	1.17103	0.390049	0.408881	252	278	485	271	554	441	9.982	13.002	15.488	10.361	16.933	16.308
SMU_471		conserved hypothetical protein	-0.569309	-1.48381	0.000802482	3.09556	6991	6968	11172	5399	6702	5633	276.916	325.882	356.759	206.422	204.848	208.306
SMU_472		conserved hypothetical protein, RNA methylase family	-0.411115	-1.32971	0.00608965	2.21541	15722	14219	20128	10390	16459	13656	622.754	664.999	642.753	397.245	503.074	504.994
SMU_473		conserved hypothetical protein	0.0212043	1.01481	0.895379	0.0479931	16965	16982	26677	15838	27562	22362	671.989	794.22	851.884	605.541	842.44	826.938
SMU_474	luxS	S-ribosylhomocysteine lyase (S-ribosylhomocysteinase)	0.273126	1.20842	0.096895	1.0137	5820	6059	9377	7637	10832	8694	230.532	283.369	299.438	291.989	331.083	321.501
SMU_475		conserved hypothetical protein	-0.081528	-1.05814	0.62562	0.203689	59641	47563	68215	55654	67467	52974	2362.4	2224.44	2178.33	2127.84	2062.15	1958.96
SMU_478	kguA	guanylate kinase	-0.334385	-1.26084	0.0507159	1.29486	26842	20853	31424	21830	23433	20660	1063.22	975.26	1003.47	834.636	716.236	763.999
SMU_479	rpoZ	DNA-directed RNA polymerase, omega subunit	-0.0588981	-1.04167	0.775097	0.110644	3029	3937	6629	3450	5718	4571	119.98	184.127	211.686	131.905	174.772	169.034
SMU_48	purD	phosphoribosylamine-glycine ligase	0.31077	1.24037	0.245624	0.60973	7106	4453	6261	5999	6023	11359	281.471	208.259	199.934	229.362	184.095	420.052
SMU_480	priA	primosomal replication factor Y (primosomal protein N')	0.339386	1.26522	0.0452516	1.34437	15175	14216	21072	15085	29069	24862	601.087	664.859	672.898	576.751	888.502	919.387
SMU_481		methionyl-tRNA formyltransferase	0.374564	1.29645	0.0265435	1.57604	5664	5319	7235	6333	10974	8307	224.353	248.761	231.037	242.132	335.423	307.19
SMU_482	sunL	RNA-binding Sun protein; possible rRNA methylase	0.410723	1.32935	0.026969	1.56914	7695	7475	11481	7837	16565	13919	304.802	349.593	366.626	299.635	506.314	514.719
SMU_483		phosphoprotein phosphatase (pppL protein)	0.0988344	1.07091	0.589171	0.229758	7326	8003	14583	8170	13687	11766	290.185	374.287	465.683	312.367	418.347	435.102
SMU_484	pknB	serine/threonine protein kinase	-0.00122693	-1.00085	0.993685	0.00275116	62846	57502	86164	63797	84757	70129	2489.35	2689.27	2751.5	2439.18	2590.62	2593.34
SMU_485		conserved hypothetical protein	0.0503361	1.03551	0.819066	0.086681	1050	1007	1448	943	1817	1184	41.591	47.096	46.239	36.054	55.537	43.784
SMU_486		two-component sensor histidine kinase	0.224789	1.16861	0.284424	0.546033	1564	1434	2413	1488	2810	2458	61.951	67.066	77.055	56.891	85.888	90.896
SMU_487		two-component response regulator	0.107734	1.07753	0.571484	0.242996	1754	1675	2550	1874	2723	2249	69.477	78.337	81.43	71.649	83.229	83.167
SMU_488		hydrolase; possible peptidyl-prolyl cis-trans isomerase	0.0960827	1.06887	0.550106	0.259553	5890	4909	7540	5963	8149	6708	233.305	229.586	240.777	227.986	249.076	248.059
SMU_489		polyribonucleotide nucleotidyltransferase (general stress protein 13)	0.383145	1.30418	0.0985675	1.00627	1160	1286	1972	1294	2702	2214	45.948	60.144	62.972	49.474	82.587	81.873
SMU_49		hypothetical protein	0.421136	1.33898	0.0985264	1.00645	2760	2499	3685	2565	3874	6283	109.325	116.874	117.674	98.069	118.41	232.343
SMU_490	pflC	pyruvate formate-lyase activating enzyme	0.0183501	1.0128	0.933077	0.0300826	889	858	1404	843	1385	1163	35.214	40.127	44.834	32.231	42.333	43.007
SMU_491		transcriptional regulator, DeoR family	-0.450915	-1.36691	0.045894	1.33824	974	1099	1780	733	1204	1047	38.58	51.398	56.841	28.025	36.801	38.718
SMU_493	pfl2	formate acetyltransferase (pyruvate-formate lyase)	-0.599527	-1.51522	0.00183517	2.73632	8471	6737	9387	6000	5828	5219	335.539	315.078	299.758	229.401	178.134	192.997
SMU_494		transaldolase family protein	-0.726035	-1.65409	0.00143687	2.84258	2832	2160	3213	1937	1758	1472	112.176	101.02	102.602	74.058	53.734	54.434
SMU_495	gldA	glycerol dehydrogenase	-0.567181	-1.48163	0.00375364	2.42555	2819	2705	4261	2303	2607	1988	111.662	126.508	136.068	88.052	79.684	73.515
SMU_496	cysK	cysteine synthetase A	-0.916227	-1.88717	0.00728569	2.13753	15636	12197	16136	12614	5480	5263	619.347	570.434	515.275	482.276	167.498	194.624
SMU_497c		conserved hypothetical protein	-0.294111	-1.22613	0.278809	0.554692	1524	1096	1430	1400	1160	901	60.366	51.258	45.665	53.527	35.456	33.319
SMU_498	comF	late competence protein F	-1.92266	-3.79121	2.26597e-17	16.6447	4003	2504	4267	713	1150	1176	158.56	117.108	136.259	27.26	35.15	43.488
SMU_499		late competence protein required for DNA uptake	-1.33888	-2.52954	6.59737e-07	6.18063	846	790	1451	242	540	518	33.51	36.947	46.335	9.252	16.505	19.155
SMU_50	purE	phosphoribosylaminoimidazole carboxylase catalytic subunit	-0.0809469	-1.05771	0.743556	0.128686	1875	1361	1906	1539	1495	2082	74.269	63.652	60.865	58.841	45.695	76.992
SMU_500		ribosome-associated protein	-0.0781239	-1.05564	0.660514	0.180118	6481	6459	10411	7552	9033	6529	256.715	302.077	332.457	288.739	276.096	241.44
SMU_501		hypothetical protein	0.0108954	1.00758	0.942011	0.0259441	11018	9814	14993	11030	15132	12139	436.427	458.985	478.776	421.715	462.514	448.896
SMU_502		conserved hypothetical protein	0.133995	1.09733	0.413463	0.383563	15840	16444	28126	17899	28825	23252	627.428	769.059	898.155	684.34	881.044	859.85
SMU_503c		hypothetical protein	-0.230602	-1.17332	0.279514	0.553596	2706	2798	4219	1789	4362	2906	107.186	130.858	134.727	68.4	133.326	107.463
SMU_504	dam	site-specific DNA-adenine methyltransferase	0.104376	1.07503	0.656916	0.18249	1321	1489	2635	1285	2600	2324	52.325	69.638	84.144	49.13	79.47	85.941
SMU_505		adenine-specific DNA methylase (DpnIIB)	-0.200988	-1.14948	0.325617	0.487293	1899	2161	3684	1777	2828	2481	75.22	101.066	117.642	67.941	86.439	91.746
SMU_506		type II restriction endonuclease	-0.086252	-1.06161	0.643918	0.19117	4117	3540	5826	3101	5432	5028	163.076	165.56	186.043	118.562	166.03	185.934
SMU_507		transcriptional regulator, DeoR family	-0.460562	-1.37608	0.0364381	1.43844	1012	893	1656	725	1136	862	40.086	41.764	52.882	27.719	34.722	31.876
SMU_508		conserved hypothetical protein (possible hydrolase)	-0.481131	-1.39584	0.0161445	1.79198	1843	1780	2831	1316	1950	1632	73.002	83.248	90.403	50.315	59.602	60.351
SMU_509		conserved hypothetical protein	-0.0574343	-1.04061	0.749087	0.125468	3163	2488	3804	2934	3519	3141	125.288	116.36	121.474	112.177	107.559	116.153
SMU_51	purK	phosphoribosylaminoimidazole carboxylase, ATPase subunit	-0.0971053	-1.06963	0.678954	0.16816	8798	5302	7459	7323	6068	7734	348.492	247.966	238.19	279.983	185.47	286
SMU_510c		deoxyribonuclease	-0.570806	-1.48535	0.00157588	2.80248	6794	8110	12217	4749	8195	6552	269.113	379.291	390.129	181.571	250.482	242.29
SMU_512c		conserved hypothetical protein	0.141007	1.10267	0.536284	0.270605	1018	792	1173	1155	1316	1004	40.323	37.041	37.458	44.16	40.224	37.128
SMU_513		hypothetical protein	0.021707	1.01516	0.92964	0.0316853	354	273	463	357	474	337	14.022	12.768	14.785	13.649	14.488	12.462
SMU_514		transcriptional regulator, AcrR family	0.0177225	1.01236	0.940389	0.0266926	689	742	1247	658	1126	1083	27.292	34.702	39.821	25.158	34.416	40.049
SMU_515		67 kDa myosin-crossreactive antigen	-0.698585	-1.62291	0.00174094	2.75921	865	781	1141	528	745	559	34.263	36.526	36.436	20.187	22.771	20.672
SMU_516		conserved hypothetical protein, N6 adenine-specific DNA methylase signature domain	-0.0876378	-1.06263	0.6689	0.174639	1786	1907	3119	2140	2604	1941	70.744	89.187	99.6	81.82	79.592	71.777
SMU_517		phosphopantetheine adenylyltransferase; lipopolysaccharide core biosynthesis protein	0.169492	1.12466	0.33639	0.473157	2827	2423	4030	3163	4029	3759	111.978	113.32	128.691	120.932	123.147	139.006
SMU_518		conserved hypothetical protein	-0.042524	-1.02991	0.796866	0.0986149	8402	6653	10610	7919	10288	8146	332.806	311.15	338.812	302.771	314.455	301.236
SMU_52		conserved hypothetical protein	0.460046	1.37559	0.254562	0.594207	202	330	821	249	866	819	8.001	15.434	26.217	9.52	26.47	30.286
SMU_520		phosphodiesterase-related protein	-0.152167	-1.11124	0.391071	0.407744	2888	2542	4118	2656	3408	2972	114.395	118.885	131.501	101.548	104.166	109.903
SMU_521		conserved hypothetical protein	-0.289931	-1.22258	0.153362	0.814283	1997	2039	3296	1479	2746	2188	79.102	95.361	105.252	56.547	83.932	80.911
SMU_522		conserved hypothetical protein	-0.428035	-1.3454	0.0130212	1.88535	18867	14702	20800	14351	15219	13070	747.328	687.588	664.212	548.688	465.173	483.324
SMU_523		conserved hypothetical protein, VanZ-like family	-0.331568	-1.25838	0.045089	1.34593	7117	6178	8862	5540	7212	5982	281.907	288.935	282.993	211.813	220.437	221.212
SMU_524		ABC transporter ATP-binding / permease protein	-0.704993	-1.63014	2.17893e-05	4.66176	6511	6297	8473	4097	5461	4389	257.903	294.5	270.571	156.642	166.917	162.304
SMU_525		ABC transporter ATP-binding / permease protein	-0.527744	-1.44167	0.00186761	2.72871	5347	4776	7100	3388	5174	4217	211.796	223.366	226.726	129.535	158.145	155.943
SMU_526c		transcriptional regulator	0.181536	1.13409	0.513991	0.289045	1137	1528	2378	1022	2778	2392	45.037	71.462	75.937	39.075	84.91	88.455
SMU_527		conserved hypothetical protein	0.144926	1.10567	0.365293	0.437358	7205	6522	9480	7644	11117	8665	285.393	305.023	302.727	292.256	339.794	320.428
SMU_528c		conserved hypothetical protein	0.229603	1.17251	0.285285	0.544722	1208	937	1391	1323	1747	1348	47.849	43.822	44.419	50.583	53.398	49.849
SMU_529		hypothetical protein	0.53445	1.44839	0.500622	0.30049	4	1	4	2	5	7	0.158	0.047	0.128	0.076	0.153	0.259
SMU_53		conserved hypothetical protein	0.0947886	1.06791	0.710546	0.148408	903	586	873	893	835	917	35.768	27.406	27.878	34.142	25.522	33.91
SMU_530c		conserved hypothetical protein	0.735927	1.66547	1.6851e-06	5.77338	10154	8882	12591	16855	22804	16600	402.203	415.396	402.072	644.424	697.01	613.862
SMU_531		chorismate mutase; possible prephenate dehydrogenase	0.732595	1.66163	0.00121149	2.91668	737	509	973	993	1577	1330	29.193	23.805	31.071	37.966	48.201	49.183
SMU_532	trpE	anthranilate synthase, component I	0.813575	1.75756	2.57854e-06	5.58863	4225	3033	4979	6016	9247	7703	167.354	141.848	158.996	230.012	282.637	284.854
SMU_533	trpG	anthranilate synthase, component II	0.88042	1.84091	2.68022e-06	5.57183	1716	1402	2127	2712	4100	3514	67.971	65.569	67.922	103.689	125.318	129.946
SMU_534	trpD	phosphoribosyl anthranilate transferase	0.742181	1.6727	2.04932e-05	4.68839	4628	3262	4989	6275	9243	7580	183.317	152.558	159.315	239.915	282.515	280.306
SMU_535	trpC	indole-3-glycerol phosphate synthase	0.623273	1.54037	0.000583679	3.23383	2455	1934	2977	3001	4910	4270	97.243	90.45	95.065	114.739	150.075	157.903
SMU_536	trpF	phosphoribosylanthranilate isomerase	0.654545	1.57412	0.000768062	3.1146	1456	1238	1935	1994	3236	2570	57.673	57.899	61.791	76.237	98.909	95.038
SMU_537	trpB	tryptophan synthase, beta subunit	0.47138	1.38643	0.0106185	1.97394	4130	2932	4845	5474	6701	5229	163.591	137.125	154.717	209.29	204.818	193.366
SMU_538	trpA	tryptophan synthase, alpha subunit	0.650613	1.56984	0.000577794	3.23823	2605	2381	3882	3327	6701	4971	103.185	111.355	123.965	127.203	204.818	183.826
SMU_539c		prepilin peptidase type IV	-0.695993	-1.62	0.0272367	1.56485	568	452	1024	198	607	540	22.499	21.139	32.7	7.57	18.553	19.969
SMU_54		amino acid racemase	-0.184811	-1.13667	0.384789	0.414778	3321	2309	3450	2951	2796	2615	131.546	107.988	110.17	112.827	85.46	96.702
SMU_540	dpr	peroxide resistance protein / iron binding protein	-0.0325519	-1.02282	0.840138	0.0756491	38514	33498	44222	31205	53700	38905	1525.55	1566.65	1412.15	1193.07	1641.36	1438.69
SMU_541		conserved hypothetical protein	0.574904	1.48958	0.134398	0.871607	83	90	196	75	280	233	3.288	4.209	6.259	2.868	8.558	8.616
SMU_542	glk	glucose kinase	0.631915	1.54962	0.00140127	2.85348	17487	12498	18644	28804	25927	23833	692.666	584.511	595.364	1101.28	792.466	881.335
SMU_543		conserved hypothetical protein	0.581042	1.49593	0.00261198	2.58303	8550	6494	9369	13711	14133	10596	338.668	303.714	299.183	524.219	431.979	391.836
SMU_545		hypothetical protein	0.597572	1.51317	0.0657892	1.18185	132	93	112	113	229	221	5.229	4.349	3.577	4.32	6.999	8.172
SMU_546		GTP-binding protein (tyrosine phosphorylated protein A); possible elongation factor	0.120875	1.08739	0.482223	0.316752	98239	79562	121952	110646	128626	103999	3891.28	3720.98	3894.33	4230.38	3931.49	3845.84
SMU_547		conserved hypothetical protein	0.327679	1.25499	0.15716	0.803659	2045	2349	3887	2053	5351	3851	81.003	109.859	124.125	78.493	163.555	142.409
SMU_548	murD	D-glutamic acid adding enzyme MurD; UDP-N-acetylmuramoylalanine--D-glutamate ligase	-0.225113	-1.16887	0.135861	0.866905	13309	11895	18356	11625	15332	12455	527.174	556.309	586.167	444.464	468.627	460.581
SMU_549	murG	undecaprenyl-PP-MurNAc-pentapeptide-UDPGlcNAc GlcNAc transferase	-0.331118	-1.25799	0.0274309	1.56176	13258	11365	17473	10348	13970	11175	525.154	531.522	557.97	395.64	426.997	413.247
SMU_55		hypothetical protein	-0.0557113	-1.03937	0.823539	0.0843158	248	217	346	240	330	256	9.823	10.149	11.049	9.176	10.087	9.467
SMU_550	divIB	cell division protein	-0.249469	-1.18877	0.173889	0.759729	7797	8847	14966	6744	11651	9728	308.842	413.76	477.913	257.846	356.116	359.738
SMU_551	ftsA	cell division protein FtsA	-0.0106153	-1.00739	0.948065	0.0231618	39062	33435	50368	41509	48352	38594	1547.26	1563.7	1608.41	1587.03	1477.89	1427.19
SMU_552	ftsZ	cell division protein FtsZ	0.0317339	1.02224	0.871521	0.0597222	85901	63455	89605	92250	92435	72588	3402.57	2967.68	2861.38	3527.03	2825.3	2684.28
SMU_553	ylmE	conserved hypothetical protein	0.162325	1.11909	0.293403	0.532535	18770	17923	27068	20533	32424	23365	743.486	838.229	864.37	785.047	991.048	864.029
SMU_554	ylmF	conserved hypothetical protein	0.104358	1.07502	0.545237	0.263414	68546	49619	76150	71076	79833	69270	2715.13	2320.6	2431.72	2717.48	2440.12	2561.58
SMU_555	ylmG	conserved hypothetical protein	0.607903	1.52404	0.0522367	1.28202	3213	4712	8055	3398	12273	10683	127.268	220.372	257.223	129.917	375.127	395.053
SMU_556	ylmH	conserved hypothetical protein	0.477871	1.39269	0.0450563	1.34624	17849	22693	35980	19046	53530	43103	707.005	1061.31	1148.96	728.194	1636.16	1593.93
SMU_557	divIVA	cell division initiation protein	0.302403	1.2332	0.0928111	1.0324	28179	32512	52386	34313	65459	49251	1116.18	1520.53	1672.86	1311.9	2000.77	1821.28
SMU_558		isoleucine-tRNA synthetase	0.264796	1.20147	0.0913475	1.0393	36954	34864	53201	47781	62956	48080	1463.76	1630.53	1698.88	1826.83	1924.27	1777.98
SMU_56		Streptococcus-specific protein	-0.252906	-1.1916	0.382202	0.417707	151	137	247	114	220	145	5.981	6.407	7.888	4.359	6.724	5.362
SMU_560c		conserved hypothetical protein	0.372606	1.29469	0.125892	0.900001	5497	7349	14887	7417	15989	14155	217.738	343.701	475.391	283.577	488.708	523.447
SMU_561c		mutator protein, Nudix hydrolase, MutT family	0.00914537	1.00636	0.965934	0.0150527	1191	1230	1996	1376	1758	1519	47.176	57.525	63.739	52.609	53.734	56.172
SMU_562	clpE	ATP-dependent protease ClpE	-0.0332576	-1.02332	0.841562	0.0749138	94507	78370	104573	85299	114851	91034	3743.45	3665.24	3339.36	3261.27	3510.45	3366.4
SMU_563		ornithine carbamoyltransferase	-0.219471	-1.16431	0.303904	0.517263	1251	1192	1754	1161	1534	1129	49.553	55.748	56.011	44.389	46.887	41.75
SMU_564		conserved hypothetical protein	0.743685	1.67445	0.00127882	2.89319	1083	1522	2668	2674	3667	2810	42.898	71.181	85.198	102.236	112.083	103.913
SMU_565c			0.205938	1.15344	0.392022	0.406689	367	358	590	388	701	531	14.537	16.743	18.841	14.835	21.426	19.636
SMU_566c			0.328895	1.25605	0.353169	0.452018	77	141	174	94	259	189	3.05	6.594	5.556	3.594	7.916	6.989
SMU_567		amino acid (glutamine) ABC transporter permease	0.114566	1.08265	0.484168	0.315004	14752	10404	15866	14436	17603	15066	584.332	486.578	506.653	551.938	538.04	557.135
SMU_568		glutamine ABC transporter, ATP-binding protein	0.12045	1.08707	0.46772	0.330014	8373	7497	11175	9438	12831	8998	331.657	350.622	356.854	360.847	392.183	332.743
SMU_569	feoA	ferrous ion transport protein A	0.748671	1.68024	0.000303234	3.51822	1458	1527	2529	2296	4618	3034	57.752	71.415	80.759	87.784	141.15	112.196
SMU_570	feoB	ferrous ion transport protein B	0.476391	1.39126	0.0042551	2.37109	15995	11520	17420	20704	25406	20247	633.567	538.771	556.278	791.585	776.541	748.726
SMU_571		hypothetical protein	0.598416	1.51405	0.0177629	1.75049	375	437	690	519	1097	830	14.854	20.438	22.034	19.843	33.53	30.693
SMU_572	folD	bifunctional protein: methylenetetrahydrofolate dehydrogenase / methenyltetrahydrofolate cyclohydrolase	-0.216328	-1.16177	0.221086	0.655439	10489	8403	13000	9745	10734	8327	415.473	392.994	415.133	372.585	328.088	307.929
SMU_573		conserved hypothetical protein	0.0559165	1.03952	0.80376	0.0948738	6133	4463	6390	7306	6157	4916	242.93	208.727	204.054	279.333	188.19	181.792
SMU_574c		effector of murein hydrolase	0.566584	1.48101	0.028495	1.54523	324	200	340	420	512	420	12.834	9.354	10.857	16.058	15.649	15.531
SMU_575c		murein hydrolase regulator	0.901667	1.86822	0.000495782	3.30471	167	161	272	286	541	373	6.615	7.53	8.686	10.935	16.536	13.793
SMU_576	lytR	response regulator	0.848497	1.80062	6.87936e-06	5.16245	1563	1484	2300	2993	4195	3019	61.911	69.404	73.447	114.433	128.221	111.641
SMU_577	lytS	sensor histidine kinase	0.862266	1.81789	6.35446e-06	5.19692	6130	4922	6979	12169	11840	10359	242.811	230.194	222.862	465.263	361.893	383.072
SMU_58		hypothetical protein	0.174011	1.12819	0.564118	0.24863	1185	1555	2683	965	2776	2815	46.938	72.725	85.677	36.895	84.849	104.098
SMU_580		exodeoxyribonuclease VII, large subunit	0.0805857	1.05745	0.625687	0.203643	5961	5489	9318	6609	8953	7486	236.117	256.711	297.554	252.685	273.651	276.829
SMU_581		exodeoxyribonuclease VII, small subunit	0.289151	1.22192	0.293854	0.531869	333	440	860	468	894	725	13.19	20.578	27.463	17.893	27.325	26.81
SMU_582		farnesyl diphosphate synthase (geranyltranstransferase)	-0.120098	-1.08681	0.555588	0.255247	6903	5156	7474	6964	6782	5105	273.43	241.138	238.669	266.258	207.294	188.781
SMU_583		probable hemolysin A	0.00375762	1.00261	0.982964	0.00746222	4596	3808	6254	4823	5609	4943	182.049	178.094	199.711	184.4	171.441	182.79
SMU_584		arginine repressor	0.298007	1.22944	0.162275	0.789748	1636	1683	3069	1829	3536	2955	64.803	78.711	98.003	69.929	108.079	109.275
SMU_585	recN	DNA repair and genetic recombination protein	-0.0858607	-1.06132	0.569312	0.244649	13417	12413	17635	12998	17627	13046	531.452	580.535	563.143	496.958	538.774	482.436
SMU_586		conserved hypothetical protein, DevG family	-0.169407	-1.1246	0.316265	0.499949	9520	8204	11742	8856	10371	8489	377.09	383.688	374.961	338.595	316.992	313.92
SMU_587		lipase/acylhydrolase with GDSL-like domain	0.189621	1.14046	0.295829	0.52896	5092	5859	8802	5654	10157	8314	201.696	274.016	281.077	216.172	310.451	307.449
SMU_588		conserved hypothetical protein	0.0746025	1.05307	0.685168	0.164203	5835	6181	10333	5624	10746	8730	231.126	289.075	329.967	215.025	328.454	322.832
SMU_589		histone-like DNA-binding protein	0.112281	1.08094	0.568127	0.245555	30073	24768	36170	38901	35964	27622	1191.2	1158.36	1155.03	1487.32	1099.25	1021.45
SMU_59	purB	adenylosuccinate lyase	-0.423566	-1.34124	0.0656102	1.18303	11268	6901	9764	8246	7010	6568	446.329	322.748	311.797	315.273	214.262	242.882
SMU_590c		transposase fragment	0.231358	1.17394	0.371307	0.430267	422	416	614	356	834	668	16.716	19.456	19.607	13.611	25.491	24.702
SMU_591c		conserved hypothetical protein	0.42037	1.33827	0.12573	0.900562	1308	1343	2070	1058	2978	2849	51.81	62.81	66.102	40.451	91.023	105.355
SMU_592c		transcriptional regulator	0.560198	1.47447	0.146812	0.833237	304	376	631	207	1032	885	12.042	17.585	20.15	7.914	31.543	32.727
SMU_593	furR	ferric uptake regulator protein FurR	-0.15853	-1.11615	0.56901	0.24488	1164	1564	2860	962	2219	2114	46.106	73.146	91.329	36.781	67.824	78.175
SMU_594		hypothetical protein	-0.547418	-1.46147	0.240397	0.61907	49	39	53	11	60	38	1.941	1.824	1.692	0.421	1.834	1.405
SMU_595	pyrD	dihydroorotate dehydrogenase (dihydroorotate oxidase)	-0.200417	-1.14903	0.295714	0.529128	4242	4073	6550	4585	4641	4164	168.027	190.487	209.163	175.3	141.853	153.983
SMU_596	pmgY	phosphoglycerate mutase	-0.0206798	-1.01444	0.914658	0.0387413	77857	66415	95496	90673	82934	72558	3083.94	3106.12	3049.5	3466.74	2534.9	2683.17
SMU_597	pbp2b	penicillin-binding protein 2b	0.222517	1.16677	0.139555	0.855255	24330	22917	35372	26893	41685	34144	963.72	1071.79	1129.54	1028.21	1274.11	1262.63
SMU_598	recM	recombination protein	0.0885183	1.06328	0.595743	0.224941	14911	11891	15789	14891	20323	13582	590.63	556.122	504.195	569.334	621.178	502.257
SMU_599		D-alanine-D-alanine ligase	-0.0716749	-1.05094	0.68266	0.165795	10043	8856	13363	11087	11700	9319	397.807	414.18	426.724	423.894	357.614	344.613
SMU_60		DNA alkylation repair enzyme	-0.0760211	-1.05411	0.714676	0.145891	1566	1305	2008	1424	1869	1610	62.03	61.033	64.122	54.444	57.126	59.537
SMU_600c		conserved hypothetical protein	-0.957839	-1.9424	1.39147e-08	7.85653	7549	6069	8718	3336	5037	3993	299.018	283.837	278.394	127.547	153.957	147.66
SMU_602		sodium-dependent transporter	-0.584256	-1.49927	0.0099067	2.00407	6292	4831	6536	2351	6079	4663	249.228	225.938	208.716	89.887	185.806	172.436
SMU_603	murF	D-Ala-D-Ala adding enzyme; UDP-N-acetylmuramoylalanyl-D-glutamyl-2,6-diaminopimelate-D-alanyl-D-alanyl ligase (UDP-N-acetylmuramyl pentapeptide synthase)	0.0613031	1.04341	0.699374	0.155291	8387	7948	12377	8992	12620	10112	332.212	371.715	395.238	343.795	385.734	373.938
SMU_604		conserved hypothetical protein	0.114006	1.08223	0.75662	0.121122	173	196	461	122	469	364	6.853	9.167	14.721	4.664	14.335	13.461
SMU_605		hypothetical protein	0.354829	1.27883	0.303766	0.517461	371	417	885	306	924	1028	14.695	19.502	28.261	11.699	28.242	38.015
SMU_606		hypothetical protein	-0.0113043	-1.00787	0.960618	0.0174492	2490	3085	5105	2193	5287	3927	98.63	144.28	163.019	83.846	161.599	145.219
SMU_607		conserved hypothetical protein	-0.115299	-1.0832	0.504572	0.297077	3932	3145	4827	3153	4794	3813	155.748	147.086	154.142	120.55	146.53	141.003
SMU_608		peptide chain release factor 3 ; translation elongation and release factor	-0.0597535	-1.04229	0.748118	0.12603	13240	10034	15004	13895	13466	11032	524.441	469.274	479.127	531.253	411.592	407.959
SMU_609		cell wall protein precursor	-1.26477	-2.40289	2.11237e-14	13.6752	14527	12295	16304	5158	8255	6064	575.419	575.017	520.64	197.208	252.316	224.244
SMU_61	comR	transcriptional regulator, Cro/CI family	-0.0584841	-1.04137	0.756288	0.121313	2856	2915	4773	2548	4839	3457	113.127	136.33	152.418	97.419	147.905	127.839
SMU_610	spaP	cell surface antigen	0.0831969	1.05936	0.662086	0.179085	466329	376550	517560	484775	590190	461103	18471.5	17610.6	16527.4	18534.6	18039.3	17051.4
SMU_611		ATP-dependent RNA helicase/DEAD family	0.337838	1.26386	0.0428755	1.36779	85031	67364	94954	91555	141052	104834	3368.11	3150.5	3032.19	3500.46	4311.29	3876.72
SMU_613		hypothetical protein	0.223506	1.16757	0.343101	0.464578	1347	874	1342	1015	1968	1553	53.355	40.876	42.854	38.807	60.152	57.429
SMU_614		hypothetical protein	0.224061	1.16802	0.429204	0.367337	1151	1016	1574	709	2334	1788	45.592	47.517	50.263	27.108	71.339	66.12
SMU_616		hypothetical protein	0.704923	1.63006	0.00151169	2.82054	1884	1399	2229	3415	3512	2461	74.626	65.429	71.179	130.567	107.345	91.007
SMU_618		hypothetical protein	0.990686	1.98713	3.76535e-08	7.42419	7870	8653	14814	14920	28821	22537	311.733	404.686	473.06	570.443	880.921	833.41
SMU_620		hypothetical protein	0.81891	1.76407	0.00288413	2.53999	345	319	594	431	1003	936	13.666	14.919	18.968	16.479	30.657	34.613
SMU_621c		conserved hypothetical protein	0.170502	1.12545	0.273153	0.563594	8979	8365	12897	10375	14103	11539	355.661	391.217	411.844	396.672	431.062	426.708
SMU_622c		conserved hypothetical protein	0.250175	1.18935	0.188351	0.725032	1956	1770	2622	2039	3447	2639	77.478	82.78	83.729	77.958	105.358	97.589
SMU_623c		polysaccharide deacetylase	0.0932456	1.06677	0.563607	0.249024	5586	5082	7979	5946	8122	6963	221.263	237.677	254.796	227.336	248.251	257.489
SMU_624		1-acylglycerol-3-phosphate O-acyltransferase	0.144927	1.10567	0.416967	0.379898	8814	6793	10783	10233	10835	9438	349.126	317.697	344.337	391.243	331.175	349.014
SMU_625	comEA	competence protein	-1.09449	-2.13538	6.60841e-08	7.1799	2439	2241	3628	973	1689	1490	96.61	104.808	115.854	37.201	51.625	55.1
SMU_626		competence protein; possible integral membrane protein	-1.23966	-2.36143	6.49798e-09	8.18722	8943	6787	11240	2402	4773	5104	354.235	317.417	358.93	91.837	145.888	188.744
SMU_627		conserved hypothetical protein	0.194707	1.14449	0.243211	0.614017	41752	29870	48003	42716	51309	50289	1653.81	1396.97	1532.89	1633.18	1568.27	1859.67
SMU_628		DNA polymerase III, delta subunit	-0.0581153	-1.0411	0.826393	0.0828132	774	902	1813	712	1462	1338	30.658	42.185	57.895	27.222	44.686	49.479
SMU_629	sod	superoxide dismutase	-0.589777	-1.50501	0.000631329	3.19974	85682	88411	128559	52828	80275	81120	3393.89	4134.84	4105.31	2019.8	2453.63	2999.79
SMU_630		conserved hypothetical protein	-0.05416	-1.03825	0.76248	0.117772	7511	7476	11626	6095	11253	10124	297.513	349.64	371.256	233.033	343.951	374.382
SMU_631		conserved hypothetical protein	-0.354786	-1.2788	0.103549	0.984853	1793	1385	2055	1034	1832	1561	71.021	64.774	65.623	39.533	55.996	57.725
SMU_632		transcriptional regulator	-0.543171	-1.45717	0.00190118	2.72098	4127	3588	5425	2404	4130	3172	163.472	167.805	173.238	91.913	126.235	117.299
SMU_633		thioesterase	-0.626758	-1.54409	8.61284e-05	4.06485	16542	14671	22236	8618	15341	13290	655.234	686.138	710.068	329.496	468.902	491.459
SMU_634	queA	S-adenosylmethionine--tRNA ribosyltransferase-isomerase (queuosine (Q) biosynthesis protein)	-0.119166	-1.08611	0.442168	0.354413	19651	15868	23715	17320	21809	18693	778.383	742.12	757.298	662.203	666.598	691.26
SMU_635		conserved hypothetical protein	0.0778862	1.05547	0.641143	0.193045	5839	4642	6829	5615	8158	5817	231.285	217.099	218.072	214.681	249.351	215.11
SMU_636		glucosamine-6-phosphate isomerase	0.743049	1.67371	0.0128562	1.89089	4084	3941	6240	3117	13041	10326	161.769	184.314	199.264	119.174	398.602	381.852
SMU_637c		hypothetical protein	0.557987	1.47221	0.048048	1.31832	1466	1288	1897	1074	3607	2919	58.069	60.238	60.577	41.063	110.249	107.944
SMU_638		ribosomal small subunit pseudouridine synthase A	0.0387621	1.02723	0.842271	0.0745481	5335	3488	4978	4435	6041	4777	211.321	163.128	158.964	169.565	184.645	176.652
SMU_639		N-terminal acetyltransferase	0.227466	1.17078	0.229776	0.638695	2141	1912	2618	2127	3551	2777	84.806	89.421	83.601	81.323	108.537	102.692
SMU_63c		conserved hypothetical protein	0.204124	1.15199	0.217366	0.662808	123154	107714	170080	134357	194398	161557	4878.17	5037.6	5431.21	5136.93	5941.83	5974.32
SMU_64	ruvB	Holliday junction DNA helicase	-0.12188	-1.08815	0.487766	0.311789	13419	9626	15272	12517	12894	11421	531.531	450.192	487.685	478.568	394.108	422.344
SMU_640c		transcriptional regulator	0.39713	1.31689	0.0487164	1.31232	3038	3193	4928	3284	6874	5693	120.336	149.331	157.367	125.559	210.106	210.525
SMU_641		oxidoreductase	0.162128	1.11894	0.460036	0.337208	1359	1141	1817	1160	2199	1843	53.83	53.363	58.023	44.351	67.213	68.153
SMU_642		hypothetical protein	0.00813805	1.00566	0.978396	0.00948537	179	210	304	142	284	322	7.09	9.821	9.708	5.429	8.681	11.907
SMU_643		acetyl esterase/ sugar hydrolase	-0.00242824	-1.00168	0.991607	0.00366057	1480	1417	2099	1095	2455	1885	58.623	66.271	67.028	41.866	75.038	69.707
SMU_644		competence protein CoiA	-1.1144	-2.16505	1.33378e-06	5.87492	1161	839	1415	426	647	604	45.988	39.239	45.186	16.287	19.776	22.336
SMU_645	pepB	PepB oligopeptidase	-0.453577	-1.36943	0.00937696	2.02794	5865	5437	9306	4978	5468	5135	232.315	254.279	297.171	190.326	167.131	189.89
SMU_646		hydrolase (possible phosphoglycolate phosphatase)	-0.471065	-1.38613	0.0234366	1.6301	2585	2262	3514	2218	2305	1767	102.393	105.79	112.214	84.802	70.453	65.343
SMU_647		O-methyltransferase	-0.227847	-1.17109	0.188314	0.725118	3879	3773	5790	3433	4876	3862	153.649	176.457	184.894	131.255	149.036	142.815
SMU_648	prtM	protease maturation protein; possible peptidylprolyl isomerase	-0.00906377	-1.0063	0.95341	0.0207203	19746	19882	29827	21219	27801	23863	782.146	929.848	952.474	811.275	849.745	882.445
SMU_649		conserved hypothetical protein	0.0982134	1.07045	0.528928	0.276604	9402	8222	12343	9689	13968	10560	372.416	384.529	394.152	370.444	426.936	390.505
SMU_65		protein tyrosine-phosphatase	-0.335152	-1.26151	0.161835	0.790928	4657	2709	3978	3530	3259	2670	184.465	126.695	127.031	134.964	99.612	98.736
SMU_650		alanyl-tRNA synthetase (alanine--tRNA ligase)	-0.138036	-1.10041	0.474629	0.323645	59588	45316	64336	58215	58610	45009	2360.3	2119.35	2054.46	2225.76	1791.43	1664.42
SMU_651c		ABC transporter, periplasmic substrate-binding protein	-0.45572	-1.37147	0.0635295	1.19702	455	373	509	315	397	329	18.023	17.445	16.254	12.044	12.134	12.166
SMU_652c		ABC transporter, ATP-binding protein (possible nitrate transport system)	-0.866812	-1.82363	0.00376836	2.42385	347	277	287	181	166	188	13.745	12.955	9.165	6.92	5.074	6.952
SMU_653c		ABC transporter, permease protein (possible taurine transport system permease)	-0.0744954	-1.05299	0.769431	0.11383	259	218	321	214	303	291	10.259	10.195	10.251	8.182	9.261	10.761
SMU_654	mutF	ABC transporter, ATP-binding protein	0.406988	1.32591	0.129172	0.88883	203	156	244	199	337	322	8.041	7.296	7.792	7.608	10.3	11.907
SMU_655	mutE1	mutE like protein, possibly bacteriocin associated	0.405236	1.32431	0.296556	0.527893	59	38	60	42	116	72	2.337	1.777	1.916	1.606	3.546	2.663
SMU_656	mutE2	ABC transporter, permease, possibly bacteriocin associated	0.486066	1.40062	0.123629	0.907881	108	80	117	102	218	148	4.278	3.741	3.736	3.9	6.663	5.473
SMU_657	mutG	ABC transporter, permease, possibly bacteriocin associated	0.593324	1.50872	0.017089	1.76728	209	200	305	307	503	344	8.279	9.354	9.74	11.738	15.374	12.721
SMU_658		conserved hypothetical protein	-0.0125861	-1.00876	0.957587	0.0188219	428	426	691	399	698	537	16.953	19.923	22.066	15.255	21.335	19.858
SMU_659		response regulator	-0.018193	-1.01269	0.942313	0.0258046	559	376	622	546	613	457	22.142	17.585	19.862	20.875	18.737	16.9
SMU_66		conserved hypothetical protein; possible phosphatidylinositol-4-phosphate 5-kinase	0.240124	1.18109	0.242462	0.615357	4442	4993	8822	4750	9685	8459	175.949	233.514	281.715	181.609	296.025	312.811
SMU_660		histidine kinase	-0.12765	-1.09251	0.586561	0.231687	1614	1211	1845	1612	1582	1274	63.931	56.636	58.917	61.632	48.354	47.112
SMU_661		transcriptional regulator	-0.111615	-1.08044	0.653683	0.184633	531	468	836	374	802	644	21.033	21.888	26.696	14.299	24.513	23.815
SMU_662		conserved hypothetical protein (possible membrane protein)	-0.240291	-1.18123	0.253392	0.596207	1474	1555	2098	1233	1830	1588	58.386	72.725	66.996	47.142	55.934	58.724
SMU_663	argC	N-acetyl-gamma-glutamyl-phosphate reductase (N-acetyl-glutamate-gamma-semialdehyde dehydrogenase)	-0.918037	-1.88954	0.00029215	3.53439	958	1043	1236	377	797	711	37.947	48.779	39.47	14.414	24.361	26.293
SMU_664	argJ	ornithine acetyltransferase / N-acetylglutamate synthase	-0.791237	-1.73056	0.000183723	3.73584	2149	1886	2986	969	1812	1579	85.123	88.205	95.353	37.048	55.384	58.391
SMU_665	argB	acetylglutamate kinase	-0.462528	-1.37795	0.0542371	1.2657	954	912	1257	502	1109	870	37.788	42.653	40.14	19.193	33.897	32.172
SMU_666	argD	N-acetylornithine aminotransferase	-0.752708	-1.68495	0.000188721	3.72418	6088	4614	5453	3170	3901	3288	241.148	215.789	174.132	121.2	119.235	121.589
SMU_667	nrdG	ribonucleotide reductase, small subunit	-0.27917	-1.2135	0.0684367	1.16471	34011	33072	45264	26267	40780	32572	1347.19	1546.72	1445.43	1004.28	1246.45	1204.5
SMU_668c		ribonucleotide reductase, large subunit	-0.147216	-1.10743	0.348344	0.457991	61375	61808	86142	52844	81925	68041	2431.09	2890.66	2750.8	2020.41	2504.06	2516.13
SMU_669c		glutaredoxin	0.262241	1.19934	0.295325	0.5297	3987	6312	10687	5186	12310	9358	157.926	295.202	341.271	198.279	376.258	346.055
SMU_67		acyltransferase	-0.0359858	-1.02526	0.821115	0.0855962	50737	39462	59114	43329	59950	52078	2009.71	1845.57	1887.7	1656.62	1832.39	1925.83
SMU_670	citB	aconitate hydratase; aconitase A	-1.38386	-2.60966	1.09921e-16	15.9589	72882	59956	77861	24227	36015	27205	2886.88	2804.04	2486.36	926.281	1100.81	1006.03
SMU_671	citZ	citrate synthase	-1.22516	-2.33782	2.35367e-15	14.6283	39557	33566	48224	15325	22356	17946	1566.87	1569.83	1539.95	585.927	683.317	663.636
SMU_672	idh	isocitrate dehydrogenase	-1.29885	-2.46033	2.20752e-15	14.6561	45572	36806	49281	17386	21957	17926	1805.12	1721.36	1573.7	664.726	671.121	662.897
SMU_673		conserved hypothetical protein	-1.00945	-2.01315	1.39011e-09	8.85695	13284	12249	19167	5551	10097	8200	526.184	572.865	612.065	212.234	308.617	303.233
SMU_674	ptsH	phosphotransferase system phosphohistidine-containing protein	0.498226	1.41248	0.00269362	2.56966	23325	23042	38016	40086	45707	38088	923.911	1077.64	1213.98	1532.62	1397.05	1408.48
SMU_675		phosphoenolpyruvate-protein phosphotransferase (enzyme I)	0.39721	1.31696	0.108483	0.964637	312803	222206	294764	464820	384111	294375	12390.2	10392.2	9412.78	17771.7	11740.5	10885.9
SMU_676	gapN	NADP-dependent non-phosphorylating glyceraldehyde-3-phosphate dehydrogenase	-0.31566	-1.24458	0.0855417	1.06782	138294	118515	170433	124157	128961	107227	5477.87	5542.75	5442.48	4746.95	3941.73	3965.21
SMU_677		transcriptional regulator, MerR family	-0.395299	-1.31522	0.0974313	1.0113	397	385	577	294	443	364	15.725	18.006	18.426	11.241	13.54	13.461
SMU_678		oxidoreductase, aldo/keto reductase family	-0.542427	-1.45642	0.0118254	1.92719	1456	1261	1631	928	1321	973	57.673	58.975	52.083	35.481	40.377	35.981
SMU_679		oxidoreductase, aldo/keto reductase family	-0.420862	-1.33873	0.045901	1.33818	1653	1355	1964	1112	1634	1238	65.476	63.371	62.717	42.516	49.944	45.781
SMU_68			0.051154	1.03609	0.815599	0.0885233	995	900	1501	864	1625	1279	39.412	42.092	47.932	33.034	49.669	47.297
SMU_680		carboxymuconolactone decarboxylase family protein	-0.39927	-1.31884	0.114542	0.941034	441	385	578	252	540	368	17.468	18.006	18.457	9.635	16.505	13.609
SMU_681		conserved hypothetical protein	-0.315097	-1.2441	0.19882	0.70154	395	353	586	295	516	336	15.646	16.509	18.713	11.279	15.772	12.425
SMU_682		hypothetical protein	0.250703	1.18979	0.273056	0.563749	2828	3631	5741	3036	6845	5716	112.018	169.816	183.329	116.077	209.219	211.376
SMU_683		conserved hypothetical protein	0.182152	1.13458	0.241608	0.616889	9239	9778	15292	11221	16747	13263	365.96	457.301	488.324	429.017	511.876	490.461
SMU_684		hypothetical protein	0.455026	1.37081	0.0757773	1.12046	528	732	1317	914	1492	1280	20.914	34.234	42.056	34.945	45.603	47.334
SMU_685		hypothetical protein	0.752203	1.68436	0.0480387	1.31841	333	573	1189	476	1707	1549	13.19	26.798	37.969	18.199	52.175	57.281
SMU_687c		hypothetical protein	0.445468	1.36176	0.320622	0.494006	33	45	102	34	149	81	1.307	2.105	3.257	1.3	4.554	2.995
SMU_688		conserved hypothetical protein	-0.0954195	-1.06838	0.640823	0.193262	1545	1712	2802	1723	2273	1936	61.198	80.067	89.477	65.876	69.475	71.593
SMU_689		autolysin/endolysin	-0.00421721	-1.00293	0.979813	0.00885693	45816	39731	60460	50386	55382	46806	1814.79	1858.15	1930.69	1926.43	1692.77	1730.87
SMU_690		hypothetical protein	-0.0123261	-1.00858	0.936544	0.0284716	10976	10018	16307	11964	14504	12244	434.763	468.525	520.736	457.425	443.319	452.778
SMU_691	pepT	peptidase T (tripeptidase)	0.218589	1.1636	0.183367	0.73668	6478	6404	10395	7531	11592	9563	256.596	299.504	331.946	287.936	354.313	353.636
SMU_692		possible pore-forming peptide	0.322145	1.25019	0.0827873	1.08204	7305	6908	10676	7026	14222	12330	289.354	323.076	340.92	268.628	434.699	455.959
SMU_694c		ferredoxin	0.653481	1.57296	0.0844837	1.07323	517	872	1834	661	2464	2238	20.479	40.782	58.566	25.272	75.313	82.76
SMU_695		conserved hypothetical protein	0.0491916	1.03468	0.775967	0.110157	3620	3263	5333	3672	5296	4397	143.389	152.605	170.3	140.393	161.874	162.599
SMU_696		cytidylate kinase	0.077643	1.05529	0.611898	0.213321	10082	9008	15005	10567	15362	12095	399.351	421.289	479.159	404.013	469.544	447.269
SMU_697		translation initiation factor IF-3	0.0606495	1.04294	0.690536	0.160814	24732	22170	30585	24870	35110	26667	979.643	1036.85	976.679	950.865	1073.15	986.136
SMU_698		50S ribosomal protein L35	0.19529	1.14495	0.255058	0.593361	9336	8159	12658	12175	13347	10595	369.802	381.583	404.211	465.492	407.955	391.799
SMU_699		50S ribosomal protein L20	0.151736	1.11091	0.349307	0.456793	33210	35203	50345	37054	62042	42833	1315.46	1646.39	1607.68	1416.7	1896.33	1583.95
SMU_70	thrC	threonine synthase	-0.0632135	-1.04479	0.699118	0.155449	11015	11408	18845	12936	15546	12650	436.308	533.533	601.783	494.588	475.168	467.792
SMU_700c		phosphoglycerate mutase	-0.0628185	-1.0445	0.695293	0.157832	5404	5242	8080	5117	7561	6359	214.054	245.16	258.021	195.64	231.104	235.153
SMU_701c		integral membrane protein	-0.246736	-1.18652	0.24194	0.616292	2460	1731	2331	1777	2388	1761	97.441	80.956	74.436	67.941	72.99	65.121
SMU_702c		transcriptional regulator	0.091027	1.06513	0.635939	0.196585	2127	2364	3927	2482	3621	3309	84.251	110.56	125.402	94.895	110.677	122.366
SMU_703c		conserved hypothetical protein	0.0197328	1.01377	0.902304	0.044647	5820	5200	7702	6053	7697	6348	230.532	243.195	245.95	231.427	235.261	234.747
SMU_704c		autolysin	-0.0543217	-1.03837	0.835613	0.0779949	1373	1855	3281	1237	2896	2531	54.385	86.755	104.773	47.295	88.517	93.595
SMU_706c		conserved hypothetical protein	-0.653158	-1.57261	0.00318777	2.49651	1361	1382	2044	758	1468	1065	53.91	64.634	65.272	28.981	44.87	39.383
SMU_707c		endolysin	-0.147454	-1.10761	0.360843	0.442682	20277	16883	25579	19037	21799	18763	803.179	789.59	816.821	727.85	666.292	693.849
SMU_709		conserved hypothetical protein	-0.210895	-1.15741	0.215557	0.666438	7442	5527	8308	5553	7823	6286	294.78	258.489	265.302	212.31	239.112	232.454
SMU_71		MATE efflux family protein	-0.311359	-1.24088	0.0721553	1.14173	4567	3965	5898	3486	5073	3863	180.9	185.436	188.342	133.282	155.058	142.852
SMU_711		conserved hypothetical protein	-0.210906	-1.15742	0.439195	0.357342	221	256	443	183	379	285	8.754	11.973	14.146	6.997	11.584	10.539
SMU_712	capP	phosphoenolpyruvate carboxylase	0.00165042	1.00114	0.99143	0.00373802	39044	38515	58139	39682	57775	46918	1546.55	1801.28	1856.57	1517.18	1765.91	1735.01
SMU_713	ftsW	cell division protein	-0.0590441	-1.04178	0.719127	0.143194	32873	24344	33815	27804	36556	29328	1302.11	1138.53	1079.82	1063.04	1117.34	1084.54
SMU_714		translation elongation factor Tu	-0.00429081	-1.00298	0.981461	0.00812688	427907	396372	551699	453003	576025	430606	16949.5	18537.7	17617.6	17319.9	17606.4	15923.6
SMU_715		triosephosphate isomerase	0.0824904	1.05884	0.638198	0.195044	45756	43584	65111	59057	62139	49589	1812.41	2038.35	2079.21	2257.95	1899.3	1833.78
SMU_716	murN	peptidoglycan branched peptide synthesis protein, alanine adding enzyme; methicillin resistance factor	-0.0200875	-1.01402	0.89633	0.0475319	14216	14107	20161	15349	18978	16224	563.101	659.761	643.807	586.845	580.068	599.957
SMU_717	murM	beta-lactam resistance factor murM; Serine / alanine adding enzyme	0.0502985	1.03548	0.761135	0.118538	11788	11163	18123	14849	15871	13426	466.927	522.075	578.727	567.728	485.101	496.488
SMU_718c		hydrolase, haloacid dehalogenase-like family	-0.177827	-1.13118	0.358071	0.446031	8138	6497	9603	8102	7965	6343	322.349	303.854	306.655	309.767	243.452	234.562
SMU_719c		conserved hypothetical protein	0.226849	1.17028	0.17882	0.747585	5710	5859	9396	6674	10201	9083	226.175	274.016	300.045	255.17	311.796	335.886
SMU_72		conserved hypothetical protein	0.390384	1.31074	0.0849127	1.07103	874	837	1611	1082	1873	1619	34.619	39.145	51.445	41.369	57.249	59.87
SMU_720		conserved hypothetical protein	-0.202334	-1.15056	0.296898	0.527393	10573	7220	10337	8676	9207	7986	418.8	337.667	330.094	331.713	281.414	295.319
SMU_721		conserved hypothetical protein	0.0745505	1.05303	0.694393	0.158395	2494	2472	4179	2327	4437	3517	98.788	115.611	133.449	88.969	135.618	130.057
SMU_722		hypothetical protein	0.260686	1.19805	0.413814	0.383194	160	228	363	164	403	397	6.338	10.663	11.592	6.27	12.318	14.681
SMU_723		calcium-transporting ATPase	-0.105375	-1.07577	0.569171	0.244757	83868	60813	79032	71970	84558	66242	3322.04	2844.12	2523.75	2751.66	2584.54	2449.6
SMU_724		glycerophosphodiester phosphodiesterase	0.207848	1.15496	0.368237	0.433873	1065	1208	1805	1106	2031	1907	42.185	56.496	57.64	42.286	62.078	70.52
SMU_725c		conserved hypothetical protein	0.0808087	1.05761	0.666013	0.176517	2709	3042	4563	2774	4934	3978	107.304	142.269	145.712	106.06	150.809	147.105
SMU_727		mercury resistance operon negative regulator	0.148856	1.10869	0.589637	0.229415	157	221	320	226	348	248	6.219	10.336	10.219	8.641	10.637	9.171
SMU_728		oxidoreductase	0.0952209	1.06823	0.650748	0.186587	1137	1113	1563	1274	1767	1306	45.037	52.053	49.912	48.709	54.009	48.295
SMU_73		conserved hypothetical protein	0.0093022	1.00647	0.959106	0.0181336	8552	6148	9635	8489	9063	8146	338.748	287.532	307.677	324.564	277.013	301.236
SMU_730		conserved hypothetical protein	-0.334495	-1.26094	0.291721	0.535032	88	114	162	88	118	99	3.486	5.332	5.173	3.365	3.607	3.661
SMU_731		ABC transporter, ATP-binding protein	0.0342118	1.024	0.891032	0.0501067	721	830	1496	699	1396	1207	28.559	38.818	47.772	26.725	42.669	44.634
SMU_732		conserved hypothetical protein	-0.109346	-1.07874	0.640971	0.193161	1026	1177	1816	851	1691	1455	40.64	55.046	57.991	32.537	51.686	53.805
SMU_734		conserved hypothetical protein (probable membrane protein)	-0.289176	-1.22194	0.193861	0.71251	780	838	1184	658	1026	772	30.896	39.192	37.809	25.158	31.36	28.548
SMU_735		hypothetical protein	-0.0915103	-1.06549	0.700882	0.154355	710	803	1514	808	1265	893	28.123	37.555	48.347	30.893	38.665	33.023
SMU_737		conserved hypothetical protein (possible alpha / beta superfamily hydrolase)	-0.538331	-1.45229	0.00211535	2.67462	4310	3924	5531	2527	4255	3450	170.721	183.519	176.623	96.616	130.055	127.58
SMU_738		hypothetical protein	-0.657979	-1.57787	0.0124409	1.90515	583	351	523	268	395	333	23.093	16.416	16.701	10.247	12.073	12.314
SMU_739c		hypothetical protein	-0.671418	-1.59264	0.000185185	3.73239	3939	3031	4414	2150	3092	2425	156.025	141.755	140.953	82.202	94.508	89.676
SMU_74		phosphoglycerate mutase-like protein	0.0662816	1.04701	0.71625	0.144936	4222	3983	6890	5314	6286	4824	167.235	186.278	220.02	203.172	192.133	178.39
SMU_741		conserved hypothetical protein	0.341306	1.2669	0.0539257	1.2682	3341	3185	5241	4128	6273	5369	132.338	148.957	167.362	157.828	191.736	198.544
SMU_742		conserved hypothetical protein, Cof family	0.19967	1.14844	0.30261	0.519116	3339	3562	5690	3475	6437	5533	132.259	166.589	181.7	132.861	196.749	204.608
SMU_743		hydrolase, haloacid dehalogenase-like family	0.0527059	1.03721	0.754487	0.122348	4733	4259	6594	4966	6493	5615	187.476	199.186	210.568	189.867	198.46	207.641
SMU_744	ftsY	cell division protein FtsY; signal recognition particle (docking protein)	-0.169572	-1.12472	0.368274	0.433828	11945	8732	12584	10864	11310	9007	473.146	408.381	401.848	415.368	345.693	333.075
SMU_745	lmrB	drug-export protein; multidrug resistance protein	0.477526	1.39235	0.0029872	2.52474	7984	7444	11297	9806	16175	13853	316.249	348.144	360.75	374.917	494.393	512.279
SMU_746c		conserved hypothetical protein	0.599048	1.51472	0.00444127	2.35249	4561	5062	8529	5725	12946	10817	180.663	236.741	272.359	218.886	395.698	400.009
SMU_747c		conserved hypothetical protein, permease-like	0.466549	1.3818	0.0106096	1.9743	8470	7893	11568	8664	18379	14946	335.5	369.143	369.404	331.254	561.759	552.697
SMU_748		hypothetical protein	0.405873	1.32489	0.124904	0.903423	1090	1259	1797	1023	2761	2236	43.175	58.881	57.384	39.113	84.391	82.686
SMU_75		D-alanyl-D-alanine carboxypeptidase (penicillin binding protein)	-0.0313775	-1.02199	0.854546	0.0682647	12232	9037	13733	11851	13284	10974	484.514	422.646	438.54	453.104	406.029	405.814
SMU_750c			-0.134181	-1.09747	0.803215	0.0951681	14	15	18	8	14	24	0.555	0.702	0.575	0.306	0.428	0.888
SMU_751		conserved hypothetical protein (possible transcriptional regulator)	0.380369	1.30167	0.0119789	1.92158	23689	20526	30318	29557	41513	32403	938.329	959.967	968.153	1130.07	1268.86	1198.25
SMU_752		conserved hypothetical protein	0.55667	1.47087	0.00172278	2.76377	3368	3208	4864	4419	7775	5896	133.408	150.033	155.323	168.954	237.645	218.032
SMU_753		conserved hypothetical protein	0.318329	1.24689	0.0903904	1.04388	3292	2382	3271	3323	5068	3696	130.397	111.402	104.454	127.05	154.905	136.677
SMU_754		HPr (serine) kinase/phosphatase	0.650231	1.56942	2.37524e-05	4.62429	26242	21131	32825	35975	53355	44950	1039.45	988.262	1048.21	1375.45	1630.81	1662.23
SMU_755		prolipoprotein diacylglyceryl transferase	0.63783	1.55599	5.71778e-05	4.24277	19282	15637	22397	24613	39877	31790	763.767	731.317	715.21	941.039	1218.85	1175.58
SMU_756		conserved hypothetical protein	0.715168	1.64167	0.000427446	3.36912	2329	2190	3234	2855	6600	4477	92.252	102.423	103.272	109.156	201.731	165.558
SMU_757		conserved hypothetical protein	0.956796	1.94099	0.000114055	3.94289	2833	3580	6392	4558	11791	10213	112.216	167.431	204.118	174.268	360.395	377.673
SMU_758c		conserved hypothetical protein	0.289045	1.22183	0.233928	0.630917	1491	2155	4105	2557	4436	2886	59.059	100.786	131.086	97.763	135.587	106.723
SMU_759		protease, U32 family	0.0115797	1.00806	0.938648	0.0274974	14642	13236	21001	15117	20261	16636	579.975	619.026	670.631	577.975	619.283	615.193
SMU_76		N-acetyl-muramidase (N-acetylmuramoyl-L-alanine amidase)	-0.127468	-1.09238	0.457008	0.340076	7347	6008	8939	6897	8177	6495	291.017	280.984	285.452	263.696	249.932	240.183
SMU_761		protease; related to collagenase	0.00668979	1.00465	0.969728	0.0133501	21334	16298	23988	22113	24622	18628	845.047	762.23	766.016	845.456	752.578	688.856
SMU_764	ahpC	alkyl hydroperoxide reductase, subunit C	-1.1033	-2.14845	7.43157e-11	10.1289	7890	8565	12777	4184	5604	4582	312.526	400.571	408.012	159.969	171.288	169.441
SMU_765		alkyl hydroperoxide reductase, subunit F	-1.15961	-2.23397	3.88616e-13	12.4105	41559	39432	57433	20296	23712	21242	1646.17	1844.17	1834.02	775.986	724.763	785.521
SMU_766		transposase	0.317067	1.2458	0.339789	0.468791	145	175	257	117	395	281	5.743	8.184	8.207	4.473	12.073	10.391
SMU_767			0.167594	1.12318	0.457719	0.339401	654	671	924	663	1093	962	25.905	31.382	29.506	25.349	33.408	35.574
SMU_768c		conserved hypothetical protein	-0.0336581	-1.0236	0.909099	0.0413886	748	1075	1570	572	1659	1384	29.629	50.276	50.135	21.87	50.708	51.18
SMU_769		conserved hypothetical protein	-0.0517717	-1.03654	0.773524	0.111526	3916	4185	6931	4384	6258	4608	155.114	195.726	221.33	167.615	191.277	170.402
SMU_770c		manganese transporter/possible HitA ferric iron-binding periplasmic protein	-0.155504	-1.11381	0.354989	0.449785	26790	21509	28914	23065	29839	21431	1061.16	1005.94	923.319	881.854	912.037	792.51
SMU_771c		hypothetical protein	0.357793	1.28146	0.160381	0.794847	341	405	624	414	871	608	13.507	18.941	19.926	15.829	26.622	22.484
SMU_772	gbpD	bifunctional glucan-binding protein D and lipase	-0.0305074	-1.02137	0.868708	0.061126	4306	3034	5195	3996	4797	4091	170.562	141.895	165.893	152.781	146.622	151.284
SMU_773c		lysyl-tRNA synthetase	-0.115102	-1.08305	0.51943	0.284473	29204	24919	36510	31062	31086	25368	1156.78	1165.42	1165.88	1187.61	950.152	938.099
SMU_774		hydrolase, haloacid dehalogenase-like	-0.354496	-1.27854	0.0444919	1.35172	8712	7373	10954	7440	7902	6836	345.085	344.823	349.797	284.457	241.527	252.793
SMU_775c		conserved hypothetical protein	0.222514	1.16677	0.186775	0.72868	24029	25574	40765	26133	46637	39688	951.797	1196.05	1301.76	999.154	1425.47	1467.65
SMU_776		conserved hypothetical protein; possible methyltransferase	0.382253	1.30338	0.0178102	1.74933	9105	7827	12649	10012	16530	14592	360.652	366.056	403.924	382.793	505.244	539.607
SMU_777	aroD	3-dehydroquinate dehydratase	0.391134	1.31142	0.0301261	1.52106	6337	5994	9275	6620	12910	10997	251.011	280.329	296.181	253.105	394.598	406.665
SMU_778	aroE	shikimate 5-dehydrogenase	0.296894	1.2285	0.0649288	1.18756	8394	7519	11111	9040	15313	11410	332.489	351.651	354.811	345.63	468.046	421.937
SMU_779	aroB	3-dehydroquinate synthase	0.132375	1.0961	0.456054	0.340984	13040	9163	13109	13222	16679	11492	516.519	428.538	418.613	505.522	509.798	424.97
SMU_78	fruA	fructan hydrolase; exo-beta-D-fructosidase	1.3599	2.56668	7.08217e-07	6.14983	8588	8095	11554	34339	19047	19642	340.174	378.59	368.957	1312.9	582.177	726.354
SMU_780	aroC	chorismate synthase	0.146637	1.10699	0.418861	0.37793	20343	15453	20580	22377	24592	19400	805.793	722.711	657.187	855.549	751.661	717.405
SMU_781		prephenate dehydrogenase	0.309172	1.239	0.0401019	1.39684	12854	11838	19101	15290	23539	18798	509.151	553.644	609.958	584.589	719.476	695.143
SMU_782		conserved hypothetical protein	0.306781	1.23694	0.0620571	1.20721	5596	5506	9086	7156	10715	8511	221.659	257.507	290.146	273.598	327.507	314.734
SMU_784	aroA	3-phosphoshikimate 1-carboxyvinyltransferase (5-enolpyruvylshikimate-3-phosphate synthase)	-0.0188617	-1.01316	0.915725	0.0382348	5690	5060	7901	6605	7101	5511	225.383	236.648	252.305	252.532	217.044	203.795
SMU_785	aroK	shikimate kinase	0.108467	1.07808	0.612832	0.212659	1339	1389	2461	1484	2300	2085	53.038	64.961	78.588	56.738	70.3	77.103
SMU_786	pheA	prephenate dehydratase	0.119478	1.08634	0.462785	0.334621	5383	5113	8047	6130	8155	6952	213.222	239.127	256.967	234.371	249.26	257.082
SMU_787		transcriptional regulator, Psr-like protein	-0.0716707	-1.05093	0.670629	0.173518	14846	12309	19378	15934	16575	13669	588.055	575.672	618.803	609.211	506.619	505.474
SMU_788		RNA methyltransferase, TrmA family	-0.0774776	-1.05517	0.692257	0.159733	13890	10181	14437	14100	13481	10737	550.188	476.149	461.021	539.091	412.05	397.05
SMU_789		conserved hypothetical protein (similar to BlpY)	0.249572	1.18885	0.137881	0.860497	9095	7568	10759	8351	14717	12261	360.256	353.943	343.57	319.287	449.829	453.407
SMU_79	fruB	fructan hydrolase; exo-beta-D-fructosidase	1.18405	2.27214	1.22367e-05	4.91233	705	688	1045	2321	1604	1704	27.925	32.177	33.37	88.74	49.027	63.013
SMU_790		conserved hypothetical protein	0.427035	1.34447	0.359423	0.444394	20	15	28	16	45	31	0.792	0.702	0.894	0.612	1.375	1.146
SMU_791c		hypothetical protein	0.686642	1.60953	0.122881	0.910514	25	38	38	28	103	54	0.99	1.777	1.213	1.071	3.148	1.997
SMU_793		conserved hypothetical protein	0.333117	1.25973	0.0861181	1.06491	1553	1481	2177	1949	2902	2161	61.515	69.264	69.519	74.517	88.7	79.913
SMU_794		hypothetical protein	0.197177	1.14645	0.285632	0.544193	2253	2037	3145	2314	3549	3216	89.242	95.267	100.43	88.472	108.476	118.926
SMU_795		conserved hypothetical protein (possible esterase)	0.388	1.30858	0.0464601	1.33292	1814	1896	2717	2129	3825	3111	71.853	88.673	86.763	81.399	116.912	115.044
SMU_796		conserved hypothetical protein (possible oxidoreductase)	0.31137	1.24089	0.0747913	1.12615	3872	3292	4791	4620	6192	4991	153.371	153.961	152.992	176.638	189.26	184.565
SMU_797		conserved hypothetical protein	0.73065	1.65939	0.0128754	1.89024	505	649	992	616	1687	1558	20.003	30.353	31.678	23.552	51.564	57.614
SMU_798c		hypothetical protein	0.781014	1.71834	0.00176812	2.75249	596	705	1107	913	1779	1726	23.608	32.972	35.35	34.907	54.376	63.827
SMU_799c		conserved hypothetical protein	0.649757	1.5689	0.000445665	3.35099	1977	1762	2548	2666	4306	3632	78.31	82.406	81.366	101.93	131.614	134.31
SMU_80	hrcA	heat-inducible transcription repressor	-1.03159	-2.04427	3.23735e-06	5.48981	37315	30271	48355	23808	17725	16348	1478.06	1415.72	1544.13	910.261	541.769	604.543
SMU_800		conserved hypothetical protein	0.668068	1.58894	0.00924958	2.03388	435	504	872	646	1416	1017	17.23	23.571	27.846	24.699	43.28	37.608
SMU_801		GTP-binding protein, GTP1/Obg family	0.120281	1.08695	0.534226	0.272275	16013	11005	15818	17602	17412	14015	634.28	514.686	505.121	672.985	532.202	518.269
SMU_802		conserved hypothetical protein	0.368966	1.29143	0.124853	0.9036	1101	1339	2075	1277	2858	2158	43.611	62.623	66.262	48.824	87.356	79.802
SMU_803c		ABC transporter, ATP-binding protein	0.099618	1.07149	0.579036	0.237295	19760	14368	19097	19867	22739	18273	782.7	671.968	609.83	759.584	695.023	675.729
SMU_804		hypothetical protein	0.0806778	1.05751	0.759908	0.119239	1960	2329	3640	1453	3794	3811	77.636	108.923	116.237	55.553	115.965	140.929
SMU_805c		amino acid ABC transporter, ATP-binding protein	-0.409099	-1.32786	0.0312773	1.50477	45993	34711	49268	37026	36414	29423	1821.8	1623.38	1573.29	1415.63	1113	1088.05
SMU_806c		glutamine ABC transporter, permease and solute binding protein	-0.293538	-1.22564	0.0771934	1.11242	85811	68660	101311	69139	82825	68963	3399	3211.11	3235.19	2643.42	2531.57	2550.23
SMU_807		conserved hypothetical protein (possible membrane protein)	0.230747	1.17344	0.243418	0.613647	1671	1470	2296	2099	2478	2122	66.189	68.749	73.319	80.252	75.741	78.471
SMU_809	uvrB	excinuclease ABC (subunit B); helicase subunit of the DNA excision repair complex	0.00911498	1.00634	0.96017	0.0176518	10179	7513	10499	9839	11020	9251	403.194	351.371	335.268	376.179	336.829	342.098
SMU_81	grpE	co-chaperone protein GrpE	-1.23472	-2.35335	3.70462e-06	5.43126	8773	8167	13518	5925	3678	3361	347.502	381.957	431.674	226.533	112.419	124.289
SMU_811		hypothetical protein	0.0913126	1.06534	0.669304	0.174376	1472	1426	1770	1525	1931	1870	58.306	66.692	56.522	58.306	59.022	69.152
SMU_812		hypothetical protein	-0.0474498	-1.03344	0.900984	0.0452831	72	130	150	56	178	144	2.852	6.08	4.79	2.141	5.441	5.325
SMU_813		hypothetical protein (possible transcriptional regulator)	0.118249	1.08542	0.579811	0.236713	1600	1421	2357	1355	2718	2202	63.377	66.458	75.267	51.806	83.076	81.429
SMU_814	mutT	MutT/nudix family protein	-0.159999	-1.11729	0.390559	0.408313	3006	2619	3506	2744	3309	2653	119.069	122.486	111.958	104.913	101.14	98.107
SMU_815		amino acid ABC transporter, periplasmic amino acid-binding protein	0.0263454	1.01843	0.86985	0.0605555	8037	7838	12121	8359	11796	10028	318.348	366.57	387.063	319.593	360.548	370.832
SMU_816		aminotransferase	-0.0343664	-1.02411	0.841519	0.0749358	8004	6616	9312	7945	9365	7483	317.041	309.419	297.363	303.765	286.244	276.719
SMU_817		amino acid ABC transporter, substrate-binding protein	0.000281653	1.0002	0.998641	0.000590412	5037	4479	7225	4722	7417	5689	199.517	209.475	230.718	180.538	226.703	210.377
SMU_818		30S ribosomal protein S21	0.258114	1.19591	0.180512	0.743493	2407	2201	3441	3236	4249	2690	95.342	102.937	109.882	123.723	129.872	99.475
SMU_819	mscL	large conductance mechanosensitive channel	-0.0571161	-1.04038	0.721664	0.141665	23580	22303	30025	22819	33168	22495	934.012	1043.07	958.797	872.449	1013.79	831.857
SMU_82	dnaK	chaperone protein, DnaK	-1.14634	-2.21352	3.89139e-06	5.4099	113454	100432	154708	74269	50462	44254	4493.95	4697.04	4940.33	2839.56	1542.38	1636.5
SMU_820		conserved hypothetical protein	0.0211225	1.01475	0.894841	0.048254	22142	20806	32959	19599	34624	28253	877.052	973.062	1052.49	749.337	1058.29	1044.79
SMU_821	dnaG	DNA primase	-0.147663	-1.10777	0.331686	0.479273	23052	21058	33692	21134	29327	23758	913.098	984.848	1075.9	808.025	896.387	878.562
SMU_822	rpoD	RNA polymerase sigma-70 factor	-0.0928014	-1.06644	0.572224	0.242434	19721	16493	24206	19548	22265	17943	781.156	771.35	772.977	747.387	680.536	663.525
SMU_823		conserved hypothetical protein	0.0189386	1.01321	0.910257	0.040836	7733	7064	12161	7234	11819	9880	306.307	330.372	388.341	276.581	361.251	365.359
SMU_824		dTDP-4-keto-L-rhamnose reductase	-0.00508851	-1.00353	0.973841	0.0115121	12458	10449	15111	10836	17702	12364	493.466	488.682	482.544	414.297	541.066	457.216
SMU_825	rgpA	polysaccharide biosynthesis protein; rhamnosyl transferase	0.0976082	1.07	0.551231	0.258666	20037	15557	25002	21837	25010	21180	793.672	727.575	798.396	834.903	764.437	783.228
SMU_826	rgpB	rhamnosyltransferase; polysaccharide biosynthesis protein	0.0150035	1.01045	0.923349	0.0346342	10409	9040	13522	10468	13581	11267	412.304	422.786	431.802	400.228	415.107	416.649
SMU_827	rgpC	polysaccharide ABC transporter membrane-spanning protein	0.0066715	1.00464	0.967932	0.0141553	13623	9891	14043	12306	15336	12631	539.612	462.586	448.439	470.501	468.749	467.09
SMU_828	rgpD	ABC transporter ATP-binding protein	0.209369	1.15618	0.17184	0.764876	13224	12688	20714	15107	23026	18950	523.807	593.397	661.466	577.592	703.796	700.764
SMU_829	rgpE	glycosyltransferase	0.383124	1.30416	0.0363382	1.43964	16713	18764	30515	20189	39064	32641	662.008	877.561	974.444	771.895	1194	1207.05
SMU_83	dnaJ	co-chaperone protein DnaJ	-0.928841	-1.90375	0.000414038	3.38296	45468	32796	49137	31137	20055	17022	1801	1533.82	1569.11	1190.47	612.986	629.467
SMU_830	rgpF	polysaccharide biosynthesis protein	0.324167	1.25194	0.0349381	1.4567	19709	17984	27334	22789	35551	28645	780.68	841.082	872.864	871.302	1086.63	1059.28
SMU_831		conserved hypothetical protein	0.263979	1.20079	0.13135	0.88157	23193	22096	35179	22147	42764	38774	918.683	1033.39	1123.38	846.756	1307.09	1433.85
SMU_832		hypothetical protein	0.35834	1.28195	0.0711934	1.14756	7526	7295	11892	7152	16001	13779	298.107	341.175	379.751	273.445	489.075	509.542
SMU_833		glycosyltransferase, family 2	0.19499	1.14472	0.263635	0.578997	3989	3687	6506	4560	6824	5690	158.006	172.435	207.758	174.344	208.577	210.414
SMU_834		glycosyltransferase	0.144794	1.10557	0.353306	0.451849	16588	13162	19349	15077	23201	20026	657.056	615.565	617.877	576.445	709.145	740.554
SMU_835		conserved hypothetical protein (possible membrane protein)	0.136566	1.09929	0.448844	0.347904	13780	13458	20293	11725	23142	21465	545.831	629.408	648.022	448.287	707.341	793.768
SMU_836		hypothetical protein	-1.24262	-2.36627	5.42219e-13	12.2658	8086	6724	12275	2975	4904	4219	320.289	314.47	391.981	113.744	149.892	156.017
SMU_837		oxidoreductase, aldo/keto reductase family	-1.0123	-2.01713	1.96009e-07	6.70772	6142	4654	6748	3055	3469	2684	243.287	217.66	215.486	116.803	106.031	99.253
SMU_838	gshR	glutathione reductase	-1.26656	-2.40588	6.43478e-10	9.19147	31857	25944	34678	15267	13134	11769	1261.87	1213.36	1107.38	583.71	401.444	435.213
SMU_839	fol	folyl-polyglutamate synthetase/ dihydrofolate synthase	-0.089566	-1.06405	0.624118	0.204733	2413	2134	3305	2174	3044	2610	95.58	99.804	105.539	83.119	93.041	96.517
SMU_84	truA	tRNA pseudouridine synthase A	-0.231901	-1.17438	0.249848	0.602324	5100	4671	6703	4659	6867	3538	202.013	218.455	214.049	178.13	209.892	130.834
SMU_840c		hypothetical protein	0.828002	1.77522	0.000403717	3.39392	2610	3233	5657	4157	10351	7407	103.383	151.202	180.647	158.936	316.381	273.908
SMU_841		aminotransferase, class V; possible cysteine desulphurase	-0.0873454	-1.06241	0.594691	0.225709	9840	8732	12391	9723	11636	9508	389.766	408.381	395.685	371.744	355.657	351.602
SMU_842	thiI	thiamine biosynthesis protein	-0.00244106	-1.00169	0.987362	0.00552341	15758	12993	20011	15513	19024	16828	624.18	607.661	639.017	593.115	581.474	622.293
SMU_843		; possible capsule biosynthesis protein CapA	0.753017	1.68531	3.71204e-05	4.43039	3402	3638	5714	5345	10299	7448	134.754	170.143	182.467	204.358	314.792	275.424
SMU_844		conserved hypothetical protein	0.350533	1.27503	0.0912106	1.03995	1421	1167	1783	1581	2338	2029	56.286	54.579	56.937	60.447	71.462	75.032
SMU_845		conserved hypothetical protein	0.262274	1.19937	0.23254	0.633502	1672	1589	2490	1482	3391	2616	66.228	74.315	79.514	56.662	103.647	96.739
SMU_846		Ribosomal protein L21-within SMU_847c on opposite strand	-0.0826907	-1.05899	0.944046	0.0250067	1	1	1	1	1	1	0.04	0.047	0.032	0.038	0.031	0.037
SMU_847c		hypothetical protein	0.00548294	1.00381	0.982852	0.00751195	291	294	573	353	507	349	11.527	13.75	18.298	13.496	15.497	12.906
SMU_848		conserved hypothetical protein	-0.154086	-1.11272	0.435804	0.360708	27361	19176	24864	23680	25474	19288	1083.78	896.83	793.989	905.368	778.619	713.263
SMU_849		50S ribosomal protein L27	-0.0131717	-1.00917	0.949733	0.0223987	35467	25373	39001	39876	34851	27951	1404.86	1186.65	1245.43	1524.6	1065.23	1033.62
SMU_85	thiD	phosphomethylpyrimidine kinase	-0.29416	-1.22617	0.183149	0.737196	5207	4353	5728	4203	6343	2999	206.251	203.583	182.914	160.695	193.875	110.902
SMU_850		acetyltransferase, GNAT family	0.459328	1.3749	0.0174013	1.75942	2040	1671	2484	2196	3951	3070	80.805	78.15	79.322	83.961	120.763	113.527
SMU_851		conserved hypothetical protein	0.386881	1.30756	0.0583835	1.23371	1706	1248	1917	1780	2905	2178	67.575	58.367	61.216	68.056	88.792	80.542
SMU_852		transcriptional regulator, LysR family	0.0986408	1.07076	0.554525	0.256079	4776	4550	6616	5272	7199	5682	189.179	212.796	211.271	201.567	220.039	210.118
SMU_853	lspA	lipoprotein signal peptidase	0.029483	1.02065	0.896835	0.0472872	931	921	1811	956	1639	1322	36.877	43.074	57.831	36.551	50.096	48.887
SMU_854		ribosomal large subunit pseudouridine synthase D	-0.0511094	-1.03606	0.807181	0.093029	6832	5224	7202	7323	7007	5209	270.618	244.318	229.983	279.983	214.171	192.627
SMU_855		conserved hypothetical protein	-0.0379759	-1.02667	0.839945	0.0757491	7329	4722	7199	6224	7378	6306	290.304	220.84	229.888	237.965	225.51	233.193
SMU_856	pyrR	bifunctional protein: pyrimidine operon regulatory protein and uracil phosphoribosyltransferase	-1.09156	-2.13104	7.0477e-07	6.15195	3605	3163	4465	2072	1986	1454	142.795	147.928	142.582	79.22	60.703	53.768
SMU_857		xanthine/uracil permease	-1.41233	-2.66166	2.35117e-09	8.62872	14585	10197	14025	5938	5850	3609	577.717	476.897	447.864	227.03	178.807	133.459
SMU_858	pyrB	aspartate transcarbamoylase	-1.24903	-2.37682	2.32454e-10	9.63366	7714	7112	10264	3761	4738	2708	305.554	332.616	327.763	143.796	144.818	100.141
SMU_859	pyrA	carbamoyl-phosphate synthase,small subunit	-1.16456	-2.24165	9.44274e-08	7.0249	15465	12686	19761	8613	8526	5113	612.574	593.303	631.034	329.305	260.599	189.077
SMU_86		conserved hypothetical protein	-0.374337	-1.29624	0.0609724	1.21487	2809	2324	3331	2033	3152	1861	111.265	108.69	106.37	77.729	96.342	68.819
SMU_860	pyrAB	carbamoyl-phosphate synthase, large subunit	-1.04593	-2.0647	1.99877e-06	5.69924	67887	54927	78709	38672	41296	22928	2689.03	2568.84	2513.44	1478.56	1262.22	847.869
SMU_862		conserved hypothetical protein	0.393083	1.3132	0.0128022	1.89272	13336	11225	16502	13962	23936	20267	528.244	524.975	526.963	533.815	731.61	749.466
SMU_863		ABC transporter, ATP-binding protein	0.570987	1.48554	0.00173336	2.76111	4806	4638	6958	5715	11204	9400	190.367	216.912	222.192	218.504	342.453	347.608
SMU_864		ABC transporter, permease component	0.417602	1.33571	0.0131276	1.88181	6899	6470	9624	7999	13241	11683	273.272	302.591	307.326	305.829	404.715	432.033
SMU_865		30S ribosomal protein S16	0.351507	1.27589	0.0383655	1.41606	15297	16305	23893	23391	31162	20454	605.919	762.558	762.982	894.318	952.475	756.381
SMU_866		conserved hypothetical protein	0.921689	1.89433	0.0055779	2.25353	2492	4744	8456	4507	16054	11452	98.709	221.869	270.028	172.318	490.695	423.491
SMU_867	rimM	16S rRNA processing protein	0.0190773	1.01331	0.92833	0.0322978	1038	1034	1709	1100	1650	1297	41.116	48.358	54.574	42.057	50.433	47.963
SMU_868	trmD	tRNA (guanine-N1)-methyltransferase	-0.0633804	-1.04491	0.758861	0.119838	1848	1634	2647	2067	2314	1741	73.2	76.419	84.527	79.028	70.728	64.382
SMU_869	trxB2	thioredoxin reductase	0.312371	1.24175	0.0744787	1.12797	3546	3214	5085	4618	6010	4877	140.458	150.313	162.381	176.562	183.697	180.35
SMU_87		conserved hypothetical protein	-0.473393	-1.38837	0.029752	1.52648	4461	3404	4233	2961	4263	2269	176.702	159.199	135.174	113.209	130.3	83.907
SMU_870		lactose phosphotransferase system repressor/transcriptional repressor of the fructose operon	-0.532482	-1.44642	0.00395028	2.40337	8952	6860	8586	5622	6806	5696	354.592	320.831	274.179	214.948	208.027	210.636
SMU_871	pfkB	fructose-1-phosphate kinase	0.344119	1.26938	0.0513161	1.28975	3080	2706	4116	4048	4747	4422	122	126.555	131.437	154.769	145.093	163.524
SMU_872		fructose-specific PTS system enzyme IIBC component	0.543042	1.45704	0.0150488	1.8225	17189	12048	16995	28024	22208	19776	680.862	563.465	542.706	1071.45	678.793	731.309
SMU_873	metE	5-methyltetrahydropteroyltriglutamate--homocysteine S-methyltransferase	-0.179581	-1.13255	0.436283	0.360232	928	1008	1393	1043	1172	879	36.758	47.142	44.483	39.877	35.822	32.505
SMU_874		5-methyltetrahydrofolate--homocysteine methyltransferase	-0.253505	-1.1921	0.259283	0.586227	1308	1145	1656	1241	1252	1116	51.81	53.55	52.882	47.448	38.268	41.269
SMU_875c			0.0288284	1.02018	0.918641	0.036854	174	182	212	144	287	207	6.892	8.512	6.77	5.506	8.772	7.655
SMU_876	msmR	MSM operon regulatory protein	0.0950584	1.06811	0.659912	0.180514	1104	957	1324	1191	1369	1269	43.73	44.757	42.28	45.536	41.844	46.927
SMU_877	agaL	alpha-galactosidase (melibiase)	0.467264	1.38248	0.012774	1.89367	3246	2882	4488	5131	5335	4824	128.575	134.786	143.317	196.176	163.066	178.39
SMU_878	msmE	ABC transporter, sugar-binding protein	0.468164	1.38335	0.0166296	1.77912	1954	1802	3056	3246	3573	2953	77.399	84.277	97.588	124.106	109.21	109.201
SMU_879	msmF	ABC transporter, sugar permease protein	0.293596	1.22569	0.164908	0.782758	2202	1485	2475	2668	2856	2380	87.222	69.451	79.035	102.007	87.294	88.011
SMU_880	msmG	multiple sugar-binding transport system permease protein MsmG	0.421043	1.3389	0.0174994	1.75698	2378	2190	3256	3346	4038	3658	94.193	102.423	103.975	127.929	123.423	135.271
SMU_881	gtfA	sucrose phosphorylase	0.452617	1.36852	0.0212922	1.67178	4931	3854	5849	7601	7191	6070	195.319	180.245	186.778	290.612	219.795	224.466
SMU_882	msmK	multiple sugar-binding transport ATP-binding protein MsmK	0.443423	1.35983	0.0520076	1.28393	4002	2920	4281	6185	5316	4346	158.521	136.564	136.706	236.474	162.485	160.713
SMU_883	dexB	glucan 1,6-alpha-glucosidase	0.67733	1.59918	4.77121e-05	4.32137	5022	4388	7455	8588	10748	8883	198.923	205.219	238.063	328.349	328.515	328.49
SMU_885	galR	galactose repressor	-0.12303	-1.08902	0.534741	0.271856	1749	1688	2742	1785	2153	1990	69.278	78.945	87.561	68.247	65.807	73.589
SMU_886	galK	galactokinase	-0.163281	-1.11983	0.489352	0.310378	1785	1394	2015	1777	1654	1416	70.704	65.195	64.346	67.941	50.555	52.363
SMU_887	galT	galactose-1-phosphate uridylyltransferase	-0.0516805	-1.03647	0.803024	0.0952713	4632	3427	5114	4806	4513	3954	183.475	160.275	163.307	183.75	137.941	146.217
SMU_888	galE	UDP-glucose 4-epimerase	0.234574	1.17656	0.201487	0.695752	16396	12217	17350	19924	19865	17107	649.451	571.369	554.042	761.763	607.179	632.61
SMU_889	pbpX	penicillin-binding protein 2X	0.263347	1.20026	0.0783271	1.10609	12498	11257	17960	13920	21678	17686	495.05	526.471	573.522	532.209	662.594	654.022
SMU_88c		mechanosensitive ion channel protein	0.620967	1.53791	0.000146867	3.83307	4297	3799	6310	6863	8683	7679	170.206	177.673	201.499	262.396	265.398	283.967
SMU_890		conserved hypothetical protein	-0.062606	-1.04435	0.771153	0.112859	1381	1068	1484	1146	1578	1318	54.702	49.949	47.389	43.816	48.232	48.739
SMU_891	hsdM	type I restriction-modification system DNA methylase	-0.142686	-1.10396	0.426076	0.370513	4443	4822	7836	4186	7063	5215	175.989	225.517	250.229	160.045	215.882	192.849
SMU_892	hsdS	type I restriction-modification system specificity determinant	-0.145346	-1.106	0.375048	0.425914	6548	6390	10027	5717	9116	7280	259.369	298.85	320.195	218.581	278.633	269.212
SMU_893		anticodon nuclease	-0.0371982	-1.02612	0.855672	0.0676929	2532	2954	5148	2488	4645	3835	100.293	138.154	164.393	95.125	141.976	141.817
SMU_895		conserved hypothetical protein	-0.055969	-1.03956	0.839955	0.0757439	178	166	350	187	254	247	7.051	7.764	11.177	7.15	7.764	9.134
SMU_896		conserved hypothetical protein	-0.360415	-1.28379	0.261766	0.582087	123	149	251	92	226	122	4.872	6.968	8.015	3.517	6.908	4.512
SMU_897		type I restriction-modification system,helicase subunits	-0.0485234	-1.03421	0.834889	0.0783715	5384	6757	11613	4475	10845	9255	213.262	316.014	370.841	171.095	331.48	342.246
SMU_898		conserved hypothetical protein	-0.0354485	-1.02488	0.833512	0.079088	4916	4883	6634	4724	7063	5436	194.724	228.37	211.845	180.615	215.882	201.021
SMU_899		conserved hypothetical protein, DegV family	0.207019	1.1543	0.24763	0.606197	6399	7081	11755	7570	13164	10185	253.467	331.167	375.376	289.427	402.361	376.637
SMU_89c		nitrite transporter	0.507414	1.4215	0.00487323	2.31218	2752	2749	3416	4064	4992	4491	109.008	128.566	109.084	155.381	152.582	166.075
SMU_900	dapB	dihydrodipicolinate reductase	-0.0477729	-1.03367	0.803981	0.0947541	6970	5096	7154	6649	7748	5396	276.084	238.331	228.451	254.214	236.82	199.542
SMU_901	papS	CCA-adding enzyme; tRNA nucleotidyltransferase	0.04283	1.03013	0.792797	0.100838	5598	4700	7545	5828	7308	6211	221.739	219.811	240.937	222.824	223.371	229.68
SMU_902		ABC transporter, ATP-binding protein	-0.0173817	-1.01212	0.914652	0.038744	10461	8934	12881	10503	13205	10166	414.364	417.828	411.333	401.566	403.614	375.935
SMU_905		ABC-type multidrug/protein/lipid transport system, ATPase component	-0.228427	-1.17156	0.207405	0.683181	8470	6023	8565	6573	7949	6459	335.5	281.686	273.509	251.308	242.963	238.851
SMU_906		ABC transporter, ATP-binding / permease protein	-0.104808	-1.07535	0.532768	0.273462	5691	5399	8119	4508	8030	6672	225.422	252.502	259.266	172.356	245.439	246.728
SMU_909		malate permease	0.12926	1.09373	0.471945	0.326108	2495	2536	3976	2585	4314	3602	98.828	118.605	126.967	98.833	131.859	133.201
SMU_91	ropA	peptidyl-prolyl isomerase, trigger factor	0.125151	1.09062	0.493286	0.306901	46036	44876	73583	64992	69119	51762	1823.5	2098.78	2349.75	2484.87	2112.64	1914.14
SMU_910	gtfD	glucosyltransferase-S	0.509426	1.42348	0.00101592	2.99314	44128	41668	60305	64401	84290	71959	1747.92	1948.74	1925.74	2462.27	2576.35	2661.02
SMU_911c		hypothetical protein	-0.348172	-1.27295	0.0577826	1.2382	2531	2406	3815	1960	2924	2408	100.254	112.525	121.825	74.938	89.373	89.047
SMU_913		NADP-specific glutamate dehydrogenase	-0.905881	-1.87369	1.21958e-05	4.91379	59111	46970	65784	36950	32351	26345	2341.41	2196.71	2100.7	1412.72	988.817	974.228
SMU_914c		conserved hypothetical protein	0.157501	1.11535	0.525181	0.279691	4302	3880	7064	3744	5354	8605	170.404	181.461	225.577	143.146	163.646	318.21
SMU_915c		conserved hypothetical protein	0.188925	1.13991	0.509021	0.293264	3818	4487	8059	3439	6008	9994	151.232	209.85	257.35	131.485	183.636	369.574
SMU_916c		conserved hypothetical protein	-0.00920646	-1.0064	0.968655	0.013831	4769	4011	6695	4082	4418	7462	188.902	187.588	213.793	156.069	135.037	275.942
SMU_917c		6-pyruvoyl tetrahydropterin synthase, PTPS	0.293908	1.22596	0.323848	0.489659	1777	1886	3415	1765	2445	4760	70.388	88.205	109.052	67.482	74.732	176.023
SMU_919c		ATPase, confers aluminum resistance	0.0482911	1.03404	0.843081	0.0741307	4042	3587	5572	3475	3962	6831	160.105	167.758	177.932	132.861	121.1	252.608
SMU_921		transcriptional regulator	0.172821	1.12726	0.392801	0.405827	1939	2024	3132	1893	3588	3099	76.804	94.659	100.015	72.376	109.668	114.6
SMU_922		ABC-type multidrug / protein/ lipid transport system, ATPase component	-0.0291937	-1.02044	0.850034	0.0705639	15251	12218	17619	14248	17634	15065	604.097	571.416	562.632	544.75	538.988	557.098
SMU_923		ABC-type multidrug/protein/lipid transport system,ATPase component	-0.0732046	-1.05205	0.651723	0.185937	22140	17786	23841	19385	24502	20969	876.973	831.822	761.321	741.155	748.91	775.426
SMU_924	tpx	thiol peroxidase	-0.327101	-1.25449	0.0338719	1.47016	19857	18102	24074	14152	21064	18046	786.543	846.601	768.762	541.079	643.827	667.334
SMU_925		bacteriocin immunity protein	0.131561	1.09548	0.541436	0.266453	4851	4514	6711	3441	8571	7248	192.15	211.112	214.304	131.561	261.975	268.028
SMU_926		GTP pyrophosphokinase family protein	0.607229	1.52333	0.00345327	2.46177	3897	3893	5632	4204	9765	8332	154.362	182.069	179.848	160.733	298.47	308.114
SMU_927		response regulator	0.138761	1.10096	0.44265	0.35394	3890	3054	4206	3502	5200	4529	154.084	142.831	134.311	133.893	158.939	167.481
SMU_928		sensor histidine kinase	0.365153	1.28802	0.0901874	1.04485	4875	5279	8267	4730	11267	9677	193.1	246.89	263.992	180.844	344.379	357.852
SMU_929c		conserved hypothetical protein	-0.138457	-1.10073	0.649021	0.187741	2303	4043	6924	2018	6164	4770	91.223	189.084	221.106	77.155	188.404	176.393
SMU_92c			-0.203651	-1.15161	0.574761	0.240513	62	66	136	48	115	80	2.456	3.087	4.343	1.835	3.515	2.958
SMU_930c		transcriptional regulator	-0.79734	-1.73789	0.00774286	2.1111	211	353	531	153	298	221	8.358	16.509	16.957	5.85	9.108	8.172
SMU_932		conserved hypothetical protein	-1.56025	-2.94905	1.5408e-08	7.81225	327	457	655	135	192	188	12.953	21.373	20.916	5.162	5.869	6.952
SMU_933		amino acid ABC transporter, amino acid substrate-binding protein	-1.44206	-2.71709	3.91292e-06	5.4075	261	456	586	130	164	211	10.338	21.326	18.713	4.97	5.013	7.803
SMU_934		amino acid ABC transporter, permease protein	-1.64873	-3.13557	2.584e-09	8.58771	837	828	943	305	246	324	33.154	38.724	30.113	11.661	7.519	11.981
SMU_935		amino acid ABC transporter, permease protein	-1.7116	-3.27523	5.13866e-11	10.2891	553	533	692	152	201	227	21.905	24.928	22.098	5.811	6.144	8.394
SMU_936		amino acid ABC transporter, ATP-binding protein	-1.56814	-2.96522	1.07741e-10	9.96762	714	723	961	263	295	297	28.282	33.814	30.688	10.055	9.017	10.983
SMU_937		diphosphomevalonate decarboxylase	0.231395	1.17397	0.186742	0.728759	3155	2975	5010	3867	5319	4550	124.971	139.136	159.986	147.849	162.577	168.257
SMU_938		phosphomevalonate kinase	0.191472	1.14193	0.267691	0.572366	3655	3261	5179	4161	5823	4640	144.776	152.512	165.382	159.089	177.982	171.585
SMU_939		isopentenyl-diphosphate delta-isomerase	0.417239	1.33537	0.0158019	1.80129	3813	3280	4936	4534	6837	5794	151.034	153.4	157.623	173.35	208.975	214.26
SMU_93c			-0.192724	-1.14292	0.588705	0.230103	93	52	90	59	95	67	3.684	2.432	2.874	2.256	2.904	2.478
SMU_940c		hemolysin III-related protein	1.59494	3.02082	1.20416e-16	15.9193	12613	8982	11696	25194	49305	36471	499.605	420.073	373.492	963.253	1507.02	1348.68
SMU_941c		conserved hypothetical protein	1.62785	3.09052	5.05358e-12	11.2964	7144	8114	12710	15610	46408	32665	282.976	379.478	405.872	596.824	1418.47	1207.94
SMU_942	mvaA	3-hydroxy-3-methylglutaryl-CoA reductase	0.280747	1.21482	0.0701147	1.15419	13556	11475	15972	15874	21295	16119	536.958	536.667	510.038	606.917	650.887	596.075
SMU_943c		hydroxymethylglutaryl-CoA synthase	0.257683	1.19556	0.10091	0.996067	10477	8742	11977	10993	16121	13038	414.998	408.849	382.465	420.3	492.743	482.14
SMU_944	thyA	thymidylate synthase	-0.190074	-1.14082	0.258352	0.587788	5305	4898	7118	4777	6317	5035	210.133	229.071	227.301	182.641	193.081	186.192
SMU_946		transporter for NMN	-0.348355	-1.27311	0.0624684	1.20434	4129	3057	4537	3112	3662	2982	163.551	142.971	144.881	118.982	111.93	110.273
SMU_947	dfrA	dihydrofolate reductase	0.172971	1.12738	0.361813	0.441516	3649	3055	5610	4764	5362	4232	144.538	142.877	179.146	182.144	163.891	156.498
SMU_948		conserved hypothetical protein	0.00711365	1.00494	0.97878	0.00931495	740	361	682	567	701	625	29.312	16.883	21.778	21.678	21.426	23.112
SMU_949	clpX	ATP-dependent Clp protease subunit X	0.38207	1.30321	0.0116572	1.93341	20287	19406	28798	25836	38449	30913	803.575	907.586	919.615	987.799	1175.2	1143.15
SMU_94c		transposase fragment	-0.249433	-1.18874	0.411279	0.385863	133	106	151	108	139	103	5.268	4.957	4.822	4.129	4.249	3.809
SMU_950		GTP-binding protein	0.188389	1.13949	0.328746	0.48314	20995	14420	18837	22081	24952	19104	831.619	674.4	601.527	844.232	762.664	706.459
SMU_951		amino acid permease	0.569995	1.48452	0.00102906	2.98756	6826	5244	7345	7726	13104	10462	270.38	245.253	234.55	295.391	400.527	386.881
SMU_952		homocysteine S-methyltransferase	0.483235	1.39787	0.00730341	2.13647	4127	3038	4573	4637	7291	5735	163.472	142.082	146.031	177.288	222.851	212.078
SMU_953c		transcriptional regulator, GntR family	0.350664	1.27515	0.0860996	1.065	1730	1901	3209	2155	3691	3375	68.526	88.907	102.474	82.393	112.816	124.806
SMU_954		pyridoxal kinase	-0.452669	-1.36857	0.02539	1.59534	3178	2535	3519	2143	3256	1898	125.882	118.558	112.373	81.934	99.52	70.187
SMU_955		conserved hypothetical protein	-0.460133	-1.37567	0.039604	1.40226	1654	1408	1764	1127	1648	1033	65.516	65.85	56.33	43.089	50.372	38.2
SMU_956	clp	ATP-dependent Clp protease, ATP-binding subunit	-0.999949	-1.99993	3.84067e-09	8.41559	35050	28226	35111	14424	22888	16404	1388.34	1320.08	1121.21	551.479	699.578	606.614
SMU_957		50S ribosomal protein L10	0.0514529	1.03631	0.754198	0.122515	14967	12888	18521	16119	21157	13954	592.848	602.75	591.436	616.285	646.669	516.014
SMU_958		hypothetical protein	-0.0826879	-1.05899	0.944041	0.0250089	1	1	1	1	1	1	0.04	0.047	0.032	0.038	0.031	0.037
SMU_959c		hypothetical protein	-0.082679	-1.05898	0.944026	0.025016	1	1	1	1	1	1	0.04	0.047	0.032	0.038	0.031	0.037
SMU_96	rpoE	DNA-directed RNA polymerase, delta subunit	-0.125661	-1.09101	0.568765	0.245067	1982	2805	4870	2534	3957	2764	78.508	131.185	155.515	96.884	120.947	102.212
SMU_960		50S ribosomal protein L7/L12	-0.138882	-1.10105	0.552853	0.257391	2870	2102	2740	2753	2779	1898	113.682	98.307	87.497	105.257	84.941	70.187
SMU_961		macrophage infectivity potentiator-related protein	-0.376007	-1.29774	0.085255	1.06928	1670	1708	2009	1102	1960	1489	66.149	79.88	64.154	42.133	59.908	55.063
SMU_962		acyl-CoA dehydrogenase	-0.546292	-1.46033	0.00302567	2.51918	4139	3821	4586	2375	3631	3328	163.947	178.702	146.446	90.804	110.982	123.068
SMU_963c		polysaccharide deacetylase family protein	0.138468	1.10074	0.380148	0.420047	8754	7957	11859	9789	13130	10459	346.749	372.136	378.697	374.267	401.322	386.77
SMU_965		homoserine dehydrogenase	-0.294323	-1.22631	0.144558	0.839957	10249	8794	12205	10001	9465	7204	405.966	411.281	389.746	382.373	289.3	266.401
SMU_966		homoserine kinase	-0.270802	-1.20648	0.159425	0.797445	11016	8861	13940	10734	9874	8427	436.348	414.414	445.15	410.398	301.801	311.627
SMU_967	folC	bifunctional protein: folylpolyglutamate synthase/dihydrofolate synthase	-0.0514429	-1.0363	0.734519	0.133997	11478	10411	16592	11788	15435	11919	454.648	486.905	529.837	450.696	471.775	440.76
SMU_968		GTP cyclohydrolase I	-0.371471	-1.29367	0.115933	0.935794	8214	5718	7712	7030	6101	4417	325.359	267.421	246.269	268.781	186.479	163.339
SMU_969	folP	dihydropteroate synthase	-0.191849	-1.14223	0.326393	0.486259	10627	7965	11237	9791	9506	8144	420.939	372.51	358.834	374.343	290.553	301.162
SMU_97	pyrG	CTP synthetase	-0.078851	-1.05618	0.648338	0.188199	43852	36478	52981	45272	48794	38744	1736.99	1706.02	1691.86	1730.9	1491.4	1432.74
SMU_970	folA	dihydroneopterin aldolase	-0.0579531	-1.04099	0.743883	0.128495	3220	2791	4719	3015	3982	3819	127.545	130.53	150.693	115.274	121.711	141.225
SMU_971	folK	2-amino-4-hydroxy-6-hydroxymethyldihydropteridine pyrophosphokinase	0.0125507	1.00874	0.94232	0.0258018	4525	4313	7365	5115	6710	5278	179.237	201.712	235.189	195.564	205.093	195.178
SMU_972	murB	UDP-N-acetylenolpyruvoylglucosamine reductase	0.0376964	1.02647	0.825195	0.0834436	6492	5019	8383	6646	8234	6586	257.15	234.73	267.697	254.099	251.674	243.548
SMU_973	potA	ABC transporter ATP-binding protein - spermidine/putrescine transport	0.0110423	1.00768	0.951617	0.0215376	10004	7348	10626	9797	11489	8654	396.262	343.654	339.323	374.573	351.164	320.022
SMU_974	potB	spermidine / putrescine ABC transporter (permease protein)	0.0913559	1.06537	0.610921	0.214015	3052	2723	4282	2787	4544	4104	120.891	127.35	136.738	106.557	138.889	151.764
SMU_975	potC	spermidine/putrescine ABC transporter, permease	0.290972	1.22346	0.157611	0.802412	2401	2582	3950	2382	5262	4184	95.104	120.756	126.136	91.072	160.834	154.723
SMU_976	potD	spermidine/putrescine ABC transporter, spermidine/putrescine-binding protein	0.25424	1.19271	0.143282	0.843807	4347	4305	6859	4709	8154	6879	172.186	201.338	219.03	180.041	249.229	254.383
SMU_977	licT	transcription antiterminator LicT (fragment)	0.237531	1.17897	0.2686	0.570894	1790	1822	2958	1705	3742	2905	70.903	85.212	94.459	65.188	114.375	107.426
SMU_980	bglP	beta-glucoside-specific EII permease	1.46287	2.75655	3.12313e-16	15.5054	2307	1835	2789	5698	7808	6826	91.381	85.82	89.062	217.854	238.654	252.423
SMU_981	bglB1	beta-glucosidase, BglB protein	1.23006	2.34577	9.14644e-06	5.03875	162	141	266	284	642	504	6.417	6.594	8.494	10.858	19.623	18.638
SMU_982	bglB2	beta-glucosidase, BglB protein	0.880099	1.8405	0.0469732	1.32815	34	30	80	35	120	124	1.347	1.403	2.555	1.338	3.668	4.585
SMU_983	bglC	transcriptional regulator	0.178787	1.13193	0.592417	0.227373	555	925	1623	554	1729	1480	21.984	43.261	51.828	21.181	52.847	54.73
SMU_984		hypothetical protein	-0.210412	-1.15702	0.341465	0.466654	1919	2050	3510	1413	2937	2548	76.012	95.875	112.086	54.024	89.77	94.224
SMU_985	bglA	6-phospho-beta-glucosidase	-0.255101	-1.19342	0.111373	0.95322	7534	6968	10590	6163	8819	7361	298.424	325.882	338.173	235.633	269.555	272.207
SMU_986c		conserved hypothetical protein	0.2232	1.16732	0.502831	0.298578	744	999	1945	615	2150	1844	29.47	46.722	62.11	23.514	65.715	68.19
SMU_987	wapA	cell wall surface anchor family protein	0.339956	1.26572	0.0313424	1.50387	45046	45408	71607	60383	82993	72834	1784.29	2123.66	2286.65	2308.65	2536.7	2693.37
SMU_988		cardiolipin synthase	0.2792	1.21352	0.113025	0.946825	6659	6351	10582	6913	12832	10826	263.765	297.026	337.918	264.308	392.213	400.341
SMU_989	asd	aspartate-semialdehyde dehydrogenase	-0.0700795	-1.04977	0.681312	0.166654	36849	28687	40549	35248	40059	31805	1459.6	1341.64	1294.86	1347.65	1224.41	1176.14
SMU_99	fbaA	fructose-bisphosphate aldolase	0.00215482	1.00149	0.992106	0.00344195	101469	83440	115285	123107	111131	79883	4019.22	3902.35	3681.43	4706.8	3396.75	2954.04
SMU_990	dapA	dihydrodipicolinate synthase	0.0733886	1.05219	0.631526	0.199609	16008	13998	21090	17137	22093	17705	634.082	654.663	673.473	655.206	675.278	654.724
SMU_991		conserved hypothetical protein (similar to ribonucleotide reductase alpha subunit)	-0.736286	-1.66588	5.10339e-06	5.29214	8140	7896	11477	4981	6890	5692	322.428	369.283	366.498	190.441	210.595	210.488
SMU_992		hypothetical protein	0.524629	1.43856	0.00809199	2.09194	2361	2705	4003	3041	5926	5072	93.52	126.508	127.829	116.268	181.13	187.561
SMU_993		GTP-binding protein	0.102159	1.07338	0.549494	0.260037	3502	3156	4634	3596	4917	4375	138.715	147.601	147.979	137.487	150.289	161.786
SMU_994	rnh	ribonuclease HII	0.0487996	1.0344	0.795618	0.0992952	4802	3961	5473	5260	5772	4548	190.209	185.249	174.771	201.108	176.423	168.183
SMU_995		ferrichrome ABC transporter (permease)	-0.972125	-1.96173	2.50941e-10	9.60043	18766	17459	23726	9179	12145	11286	743.328	816.529	757.649	350.945	371.215	417.352
SMU_996		ABC transporter, permease protein;possible ferrichrome transport system	-0.997674	-1.99678	1.62702e-09	8.78861	12230	12325	16998	5484	8880	8015	484.434	576.42	542.802	209.672	271.42	296.392
SMU_997		inorganic ion ABC transporter,ATP-binding protein; possible ferrichrome transport system	-1.04835	-2.06817	3.52843e-09	8.45242	10902	13671	20172	5998	8862	8038	431.832	639.37	644.158	229.324	270.869	297.242
SMU_998		ABC transporter, ferrichrome-binding protein	-1.17569	-2.25902	5.64323e-12	11.2485	12269	15002	22375	6672	8600	7806	485.979	701.619	714.507	255.093	262.861	288.663
SMU_999		hypothetical protein	0.0224177	1.01566	0.949085	0.0226949	114	184	287	101	277	261	4.516	8.605	9.165	3.862	8.467	9.652

## Sheet: Dataset 2
Gene ID	Gene Name	Gene Description	Log2 Fold Change	Fold Change	P value	Log10 P value	07_Mono_So34_TYG	08_Mono_So34_TYG	09_Mono_So34_TYG	10_Mono_So34_Saliva	11_Mono_So34_Saliva	12_Mono_So34_Saliva	07_Mono_So34_TYG CPM	08_Mono_So34_TYG CPM	09_Mono_So34_TYG CPM	10_Mono_So34_Saliva CPM	11_Mono_So34_Saliva CPM	12_Mono_So34_Saliva CPM
KX728_RS00005		Chromosomal replication initiator protein DnaA	0.335279	1.26162	0.0831547	1.08011	1364	1230	1038	1884	1297	1351	50.18	54.231	41.524	70.774	56.499	66.932
KX728_RS00010	dnaN	DNA polymerase III beta subunit (EC 2.7.7.7)	0.316263	1.2451	0.0341329	1.46683	10244	8873	8472	11725	11738	10001	376.864	391.209	338.913	440.46	511.32	495.478
KX728_RS00015		Uncharacterized protein CAC3725	0.331751	1.25854	0.119088	0.924132	265	249	200	296	287	290	9.749	10.978	8.001	11.12	12.502	14.367
KX728_RS00020	ychF	GTP-binding and nucleic acid-binding protein YchF	0.312343	1.24172	0.0704113	1.15236	9461	8329	7939	9232	11888	9633	348.058	367.224	317.591	346.808	517.854	477.246
KX728_RS00025	pth	Peptidyl-tRNA hydrolase (EC 3.1.1.29)	0.853566	1.80696	0.000601316	3.2209	361	366	239	534	520	628	13.281	16.137	9.561	20.06	22.652	31.113
KX728_RS00030	mfd	Transcription-repair coupling factor	0.568395	1.48287	0.00233697	2.63135	2512	2185	1782	2860	2833	3496	92.413	96.336	71.287	107.438	123.409	173.202
KX728_RS00035		Ribosome-associated heat shock protein implicated in the recycling of the 50S subunit (S4 paralog)	0.445126	1.36143	0.0396366	1.4019	339	253	304	595	341	291	12.471	11.155	12.161	22.352	14.854	14.417
KX728_RS00040		Cell division protein DivIC (FtsB), stabilizes FtsL against RasP cleavage	-0.10275	-1.07382	0.433944	0.362566	2764	2581	2395	2761	2177	2155	101.684	113.796	95.809	103.719	94.833	106.765
KX728_RS00045		hypothetical protein	-0.0319956	-1.02243	0.820463	0.0859408	7991	7405	6948	9178	6069	6431	293.979	326.485	277.947	344.78	264.372	318.61
KX728_RS00050	tilS	tRNA(Ile)-lysidine synthetase (EC 6.3.4.19)	0.0874745	1.06251	0.623859	0.204914	11684	11931	10816	18956	8964	9380	429.84	526.036	432.682	712.099	390.482	464.712
KX728_RS00055	hpt	Hypoxanthine-guanine phosphoribosyltransferase (EC 2.4.2.8)	0.400692	1.32014	0.0161477	1.79189	6407	6584	6522	12714	6301	7068	235.706	290.288	260.906	477.613	274.479	350.169
KX728_RS00060	ftsH	Cell division-associated, ATP-dependent zinc metalloprotease FtsH	-0.133855	-1.09722	0.408303	0.389018	54902	51565	52732	66988	40496	38307	2019.78	2273.49	2109.49	2516.46	1764.05	1897.84
KX728_RS00070	tRNA-Glu		0.834461	1.78319	0.00155985	2.80692	412	299	449	775	638	609	15.157	13.183	17.962	29.114	27.792	30.172
KX728_RS00075		16S ribosomal RNA	1.58998	3.01045	3.19217e-05	4.49591	7961	3995	7905	27285	8008	22985	292.875	176.139	316.231	1024.98	348.837	1138.74
KX728_RS00080	tRNA-Ala		0.269802	1.20564	0.335754	0.473979	1507	846	1266	2279	1444	710	55.441	37.3	50.645	85.613	62.902	35.175
KX728_RS00085		23S ribosomal RNA	1.52539	2.87864	0.0058687	2.23146	6876	2708	4774	14170	2733	21420	252.959	119.395	190.979	532.309	119.053	1061.21
KX728_RS00090	rrf	5S ribosomal RNA	1.46048	2.75199	0.000258542	3.58747	71	32	79	247	74	174	2.612	1.411	3.16	9.279	3.224	8.62
KX728_RS00095	tRNA-Asn		-0.544501	-1.45852	0.153514	0.813853	79	53	43	69	31	22	2.906	2.337	1.72	2.592	1.35	1.09
KX728_RS00100	comW	Competence positive regulator ComW	-0.0601458	-1.04257	0.819194	0.0866132	190	163	143	222	116	137	6.99	7.187	5.721	8.34	5.053	6.787
KX728_RS00105		Adenylosuccinate synthetase (EC 6.3.4.4)	-0.191447	-1.14191	0.195146	0.709641	6962	5788	6706	6014	5400	5187	256.123	255.192	268.266	225.921	235.23	256.979
KX728_RS00110	tadA	tRNA-specific adenosine-34 deaminase (EC 3.5.4.33)	0.663352	1.58376	0.0136081	1.8662	77	55	98	144	105	109	2.833	2.425	3.92	5.409	4.574	5.4
KX728_RS00115			0.00397448	1.00276	0.99067	0.00407097	127	69	126	144	67	106	4.672	3.042	5.04	5.409	2.919	5.252
KX728_RS00120		Deoxyuridine 5'-triphosphate nucleotidohydrolase (EC 3.6.1.23)	0.292295	1.22459	0.104426	0.981192	705	673	773	1156	741	733	25.936	29.672	30.923	43.426	32.279	36.315
KX728_RS00125		hypothetical protein	0.427623	1.34502	0.0046323	2.3342	1090	1076	1143	1905	1189	1333	40.1	47.441	45.724	71.563	51.794	66.041
KX728_RS00130	radA	DNA repair protein RadA	-0.154563	-1.11308	0.305918	0.514396	8009	6317	8401	9020	5972	5356	294.641	278.516	336.073	338.844	260.147	265.352
KX728_RS00135		Carbonic anhydrase, beta class (EC 4.2.1.1)	0.170467	1.12542	0.274515	0.561435	4930	3702	4974	6158	4507	4404	181.369	163.221	198.98	231.331	196.33	218.187
KX728_RS00140		Ribose-phosphate pyrophosphokinase (EC 2.7.6.1)	-0.108043	-1.07777	0.454684	0.342291	14449	11808	12989	12921	12475	10181	531.561	520.613	519.611	485.389	543.425	504.396
KX728_RS00145		Uncharacterized CoA-binding protein YneT	0.859328	1.81419	4.01662e-06	5.39614	730	677	996	1643	1300	1340	26.856	29.849	39.844	61.721	56.629	66.387
KX728_RS00150		Putative membrane protein YeiH	0.643008	1.56158	1.85304e-05	4.73212	38601	34052	38999	60511	54470	54752	1420.08	1501.35	1560.11	2273.15	2372.77	2712.57
KX728_RS00155		Aromatic amino acid aminotransferase gamma (EC 2.6.1.57) @ N-acetyl-L,L-diaminopimelate aminotransferase (EC 2.6.1.-)	-0.293897	-1.22595	0.0337991	1.47109	7956	6991	7585	6577	5630	5729	292.691	308.232	303.43	247.071	245.249	283.831
KX728_RS00160	recO	DNA recombination and repair protein RecO	-0.3408	-1.26646	0.00775472	2.11043	5831	4817	4969	4747	3815	3552	214.515	212.381	198.78	178.325	166.186	175.976
KX728_RS00165	plsX	Phosphate:acyl-ACP acyltransferase PlsX (EC 2.3.1.n2)	-0.27712	-1.21177	0.049009	1.30972	5243	4279	5155	4611	3750	3524	192.883	188.661	206.22	173.216	163.354	174.589
KX728_RS00170		Acyl carrier protein	0.301943	1.2328	0.275761	0.559467	174	165	136	290	165	138	6.401	7.275	5.441	10.894	7.188	6.837
KX728_RS00175		Two-peptide bacteriocin peptide CibA	1.5438	2.91561	0.0462849	1.33456	1	1	4	9	1	8	0.037	0.044	0.16	0.338	0.044	0.396
KX728_RS00180		hypothetical protein	0.443278	1.35969	0.621771	0.206369	2	2	1	5	1	1	0.074	0.088	0.04	0.188	0.044	0.05
KX728_RS00185		hypothetical protein	-2.22368	-4.67084	0.0201935	1.69479	1	12	2	1	1	1	0.037	0.529	0.08	0.038	0.044	0.05
KX728_RS00190		hypothetical protein	0.774865	1.71103	0.0940475	1.02665	7	20	12	32	16	20	0.258	0.882	0.48	1.202	0.697	0.991
KX728_RS00195		hypothetical protein	0.90943	1.8783	0.0192306	1.71601	31	28	13	43	52	37	1.14	1.235	0.52	1.615	2.265	1.833
KX728_RS00200		hypothetical protein	0.996961	1.99579	0.0116131	1.93505	37	42	17	67	59	62	1.361	1.852	0.68	2.517	2.57	3.072
KX728_RS00205	comA	Competence-stimulating peptide ABC transporter ATP-binding protein ComA	-0.25519	-1.19349	0.569374	0.244602	72	48	52	79	13	52	2.649	2.116	2.08	2.968	0.566	2.576
KX728_RS00210	comB	Competence-stimulating peptide ABC transporter permease protein ComB	-0.161823	-1.1187	0.710985	0.148139	36	23	20	41	9	21	1.324	1.014	0.8	1.54	0.392	1.04
KX728_RS00215		Phosphoribosylaminoimidazole-succinocarboxamide synthase (EC 6.3.2.6)	4.25801	19.1333	7.69155e-07	6.11399	34	37	27	66	216	1347	1.251	1.631	1.08	2.479	9.409	66.734
KX728_RS00225	purF	Amidophosphoribosyltransferase (EC 2.4.2.14)	2.33484	5.04493	1.26e-08	7.89963	243	184	204	678	1275	1041	8.94	8.113	8.161	25.47	55.54	51.574
KX728_RS00230	purM	Phosphoribosylformylglycinamidine cyclo-ligase (EC 6.3.3.1)	2.29937	4.92243	8.87619e-08	7.05177	113	70	140	348	631	516	4.157	3.086	5.601	13.073	27.487	25.564
KX728_RS00235	purN	Phosphoribosylglycinamide formyltransferase (EC 2.1.2.2)	2.20483	4.61021	2.92409e-08	7.53401	72	73	108	300	378	434	2.649	3.219	4.32	11.27	16.466	21.502
KX728_RS00240		acetyltransferase, GNAT family	2.08098	4.23095	1.85336e-07	6.73204	83	45	70	206	257	321	3.053	1.984	2.8	7.739	11.195	15.903
KX728_RS00245	purH	IMP cyclohydrolase (EC 3.5.4.10) / Phosphoribosylaminoimidazolecarboxamide formyltransferase (EC 2.1.2.3)	2.09142	4.26167	3.00001e-09	8.52288	335	254	322	1001	1055	1594	12.324	11.199	12.881	37.603	45.957	78.971
KX728_RS00250	purD	Phosphoribosylamine--glycine ligase (EC 6.3.4.13)	2.42605	5.37421	1.67725e-07	6.7754	459	308	474	847	1671	3465	16.886	13.58	18.962	31.818	72.791	171.666
KX728_RS00255	purE	N5-carboxyaminoimidazole ribonucleotide mutase (EC 5.4.99.18)	2.00671	4.01864	6.66182e-06	5.17641	171	124	192	400	602	815	6.291	5.467	7.681	15.026	26.224	40.377
KX728_RS00260	purK	N5-carboxyaminoimidazole ribonucleotide synthase (EC 6.3.4.18)	1.86577	3.64463	4.11656e-07	6.38547	629	519	755	1421	2668	2423	23.14	22.883	30.203	53.381	116.221	120.042
KX728_RS00265		hypothetical protein	1.28068	2.42953	6.28736e-10	9.20153	1062	1268	790	2939	2193	2374	39.07	55.906	31.603	110.406	95.53	117.615
KX728_RS00270		hypothetical protein	0.791866	1.73131	0.00104566	2.98061	240	213	203	480	394	260	8.829	9.391	8.121	18.032	17.163	12.881
KX728_RS00275		Serine/threonine kinase	1.22233	2.33324	8.09506e-10	9.09178	959	1005	632	2479	1799	1741	35.28	44.31	25.282	93.126	78.366	86.254
KX728_RS00280	purB	Adenylosuccinate lyase (EC 4.3.2.2) @ SAICAR lyase (EC 4.3.2.2)	0.0816576	1.05823	0.632933	0.198642	9403	7173	8920	10114	9981	6464	345.925	316.257	356.835	379.941	434.783	320.245
KX728_RS00285		beta-glycosyl hydrolase	1.12045	2.17415	9.40987e-07	6.02642	436	394	400	656	981	906	16.04	17.371	16.002	24.643	42.733	44.886
KX728_RS00290		Transcriptional regulator, GntR family	-0.160772	-1.11789	0.28858	0.539733	41533	40035	35880	37770	34630	30653	1527.95	1765.14	1435.34	1418.86	1508.52	1518.64
KX728_RS00295		beta-galactosidase (EC 3.2.1.23)	0.913694	1.88386	1.37556e-07	6.86152	9467	7532	10097	18119	16450	15186	348.279	332.085	403.92	680.656	716.58	752.358
KX728_RS00300		PTS system, galactosamine-specific IIB component	0.949675	1.93144	1.84739e-08	7.73344	3835	2860	3780	6875	6600	6133	141.085	126.097	151.215	258.266	287.503	303.846
KX728_RS00305		PTS system, galactosamine-specific IIC component	1.05347	2.07551	5.18802e-09	8.285	7413	5670	6742	13133	14453	12164	272.715	249.99	269.706	493.353	629.589	602.639
KX728_RS00310		PTS system, galactosamine-specific IID component	1.23752	2.35792	1.84433e-12	11.7342	6973	5514	6797	15045	15905	13168	256.528	243.111	271.907	565.179	692.839	652.38
KX728_RS00315		PTS system, galactosamine-specific IIA component	1.25345	2.3841	1.36331e-12	11.8654	3187	2249	3189	6756	6999	6115	117.246	99.158	127.573	253.795	304.884	302.955
KX728_RS00320		Galactosamine-6-phosphate isomerase AgaS	0.989252	1.98515	4.45736e-11	10.3509	3227	2388	3126	5955	5995	4917	118.717	105.287	125.052	223.705	261.149	243.602
KX728_RS00325	lacD	Tagatose 1,6-bisphosphate aldolase (EC 4.1.2.40)	0.842928	1.79369	1.10335e-08	7.95729	3842	3019	3659	6322	6711	5308	141.342	133.107	146.374	237.492	292.339	262.973
KX728_RS00330		Aldose 1-epimerase (EC 5.1.3.3)	1.0375	2.05266	5.49195e-13	12.2603	2696	2005	2624	4914	5085	4536	99.182	88.4	104.97	184.599	221.508	224.726
KX728_RS00335		Glyoxalase family protein	4.77827	27.4411	4.40206e-57	56.3563	220	161	224	8352	3042	5238	8.094	7.098	8.961	313.75	132.513	259.505
KX728_RS00340		hypothetical protein	1.15499	2.22683	5.28428e-10	9.27701	585	559	467	1691	932	983	21.521	24.646	18.682	63.524	40.599	48.701
KX728_RS00345		hypothetical protein	0.779355	1.71636	1.73864e-08	7.75979	1276	1007	1059	2424	1673	1583	46.942	44.398	42.364	91.06	72.878	78.426
KX728_RS00350		hypothetical protein	0.925124	1.89885	5.92548e-08	7.22728	997	946	697	2234	1294	1472	36.678	41.709	27.883	83.922	56.368	72.927
KX728_RS00355		hypothetical protein	0.913133	1.88313	1.98079e-08	7.70316	1107	981	845	2210	1401	1815	40.725	43.252	33.803	83.021	61.029	89.92
KX728_RS00360		hypothetical protein	0.557503	1.47172	4.06559e-05	4.39088	1963	1599	1541	2840	2143	2358	72.216	70.5	61.646	106.687	93.351	116.822
KX728_RS00365		Protein of unknown function DUF156	0.565253	1.47965	2.76122e-05	4.5589	3751	3016	3475	5823	4770	4294	137.995	132.975	139.014	218.746	207.786	212.737
KX728_RS00370		Rhodanese-like domain protein	0.627706	1.54511	0.00226928	2.64411	1680	1673	1590	3864	1895	1997	61.805	73.762	63.606	145.155	82.548	98.937
KX728_RS00375		Rhodanese-like domain protein	0.705133	1.6303	0.000997758	3.00097	1501	1385	1341	3233	1647	2025	55.22	61.064	53.645	121.451	71.745	100.324
KX728_RS00380		Maltose O-acetyltransferase (EC 2.3.1.79)	0.0917596	1.06567	0.537078	0.269963	1402	1186	1369	1516	1389	1220	51.578	52.291	54.765	56.95	60.506	60.442
KX728_RS00385		hypothetical protein	-0.2927	-1.22493	0.30747	0.512197	37977	18898	35709	36559	14677	23489	1397.13	833.21	1428.5	1373.37	639.346	1163.71
KX728_RS00390		Efflux ABC transporter, ATP-binding protein	-0.791495	-1.73087	0.00193964	2.71228	181	219	189	130	116	92	6.659	9.656	7.561	4.884	5.053	4.558
KX728_RS00395		Domain of unknown function / Efflux ABC transporter, permease protein	-0.244471	-1.18466	0.255493	0.59262	581	754	655	811	485	415	21.374	33.244	26.203	30.466	21.127	20.56
KX728_RS00400		Transcriptional regulator, AcrR family	0.66938	1.59039	0.00024313	3.61416	425	435	432	852	574	614	15.635	19.179	17.282	32.006	25.004	30.419
KX728_RS00405		Low-specificity L-threonine aldolase (EC 4.1.2.48)	-0.337875	-1.26389	0.081077	1.0911	1089	748	1022	830	695	677	40.063	32.979	40.884	31.18	30.275	33.541
KX728_RS00410		Transcriptional regulator, LysR family	-0.396304	-1.31613	0.020721	1.68359	1150	979	985	1022	622	702	42.307	43.164	39.404	38.392	27.095	34.779
KX728_RS00415		Uridine phosphorylase (EC 2.4.2.3)	-0.378784	-1.30025	0.00725956	2.13909	2947	2256	2733	2280	2001	1698	108.416	99.467	109.331	85.65	87.166	84.124
KX728_RS00420		KtrAB potassium uptake system, integral membrane component KtrB	0.0743712	1.0529	0.62306	0.20547	13809	11076	12735	17850	10874	10778	508.016	488.339	509.45	670.551	473.683	533.973
KX728_RS00425		KtrAB potassium uptake system, peripheral membrane component KtrA	-0.0457563	-1.03222	0.767855	0.114721	8589	6845	8691	10354	6366	6533	315.979	301.795	347.674	388.957	277.31	323.663
KX728_RS00430		Cell wall surface anchor family protein	-0.193747	-1.14373	0.182317	0.739174	2862	2338	2529	2776	2057	1851	105.289	103.082	101.17	104.283	89.605	91.704
KX728_RS00435		Two-component transcriptional response regulator, LuxR family	0.072711	1.05169	0.70648	0.1509	1630	1606	1629	1734	1323	1897	59.966	70.808	65.166	65.139	57.631	93.983
KX728_RS00440		Two-component system sensor histidine kinase	-0.486324	-1.40087	0.000546948	3.26205	7281	6317	6299	5217	4107	4543	267.859	278.516	251.985	195.981	178.905	225.073
KX728_RS00445	rpsD	SSU ribosomal protein S4p (S9e) @ SSU ribosomal protein S4p (S9e), zinc-independent	0.295295	1.22714	0.111485	0.952784	36569	32167	35262	36370	48093	38323	1345.33	1418.24	1410.62	1366.27	2094.98	1898.63
KX728_RS00450		FIG01119883: hypothetical protein	1.37823	2.5995	2.48409e-05	4.60483	46	34	42	166	55	98	1.692	1.499	1.68	6.236	2.396	4.855
KX728_RS00455		FIG01118027: hypothetical protein	0.338409	1.26436	0.144124	0.841263	124	130	130	182	145	151	4.562	5.732	5.201	6.837	6.316	7.481
KX728_RS00460		isoleucyl-tRNA synthetase	0.917392	1.8887	0.00371682	2.42983	80	131	75	249	131	167	2.943	5.776	3	9.354	5.707	8.274
KX728_RS00465		FIG01119464: hypothetical protein	0.735973	1.66552	0.0023784	2.62371	177	150	152	352	240	204	6.512	6.613	6.081	13.223	10.455	10.107
KX728_RS00470		FIG01118891: hypothetical protein	0.713789	1.64011	0.00808397	2.09238	103	67	103	199	123	122	3.789	2.954	4.12	7.476	5.358	6.044
KX728_RS00475		FIG01117182: hypothetical protein	1.15482	2.22657	0.000559255	3.25239	57	81	69	215	95	154	2.097	3.571	2.76	8.077	4.138	7.63
KX728_RS00480		FIG036446: hypothetical protein	0.377253	1.29887	0.161404	0.792085	578	562	393	960	437	603	21.264	24.779	15.722	36.063	19.036	29.874
KX728_RS00490	rpmG	LSU ribosomal protein L33p @ LSU ribosomal protein L33p, zinc-independent	-0.228039	-1.17124	0.177052	0.7519	23017	17796	24317	17652	20780	15432	846.767	784.623	972.776	663.113	905.2	764.545
KX728_RS00495	rpmF	LSU ribosomal protein L32p @ LSU ribosomal protein L32p, zinc-independent	0.498569	1.41281	0.00328309	2.48372	16322	14054	13456	21686	19735	18902	600.466	619.639	538.293	814.654	859.678	936.459
KX728_RS00500	ilvD	Dihydroxy-acid dehydratase (EC 4.2.1.9)	1.10655	2.1533	2.99863e-08	7.52308	33500	27696	31389	53984	75874	60905	1232.42	1221.11	1255.68	2027.96	3305.16	3017.41
KX728_RS00505		probably aromatic ring hydroxylating enzyme, evidenced by COGnitor; PaaD-like protein (DUF59) involved in Fe-S cluster assembly	0.778908	1.71583	0.000173253	3.76132	302	219	279	510	449	384	11.11	9.656	11.161	19.159	19.559	19.024
KX728_RS00510	hisS	Histidyl-tRNA synthetase (EC 6.1.1.21)	-0.29666	-1.2283	0.0393944	1.40457	13172	10774	11393	10125	9914	8050	484.581	475.024	455.765	380.355	431.865	398.82
KX728_RS00515		Membrane-bound protease, CAAX family	-0.102041	-1.07329	0.449879	0.346904	4656	4536	3680	4289	3878	3585	171.288	199.992	147.214	161.12	168.93	177.611
KX728_RS00520		hypothetical protein	0.431739	1.34886	0.017076	1.76761	1895	1484	1981	3604	1994	1711	69.715	65.429	79.248	135.387	86.861	84.768
KX728_RS00525	aspS	Aspartyl-tRNA synthetase (EC 6.1.1.12)	0.0121318	1.00844	0.933537	0.0298687	23262	19577	21415	22739	21248	19191	855.78	863.147	856.684	854.211	925.586	950.777
KX728_RS00530		Uncharacterized UPF0750 membrane protein SPy2155	0.16404	1.12042	0.255586	0.592463	15865	13439	12849	17543	15339	13428	583.653	592.524	514.01	659.018	668.184	665.261
KX728_RS00535		hypothetical protein	1.23896	2.36029	5.35129e-12	11.2715	2350	2183	1743	6693	3735	4360	86.454	96.248	69.727	251.429	162.701	216.007
KX728_RS00540		Lj965 prophage protein	1.38968	2.6202	7.05738e-10	9.15136	1743	1997	988	5190	3003	4112	64.123	88.047	39.524	194.967	130.814	203.72
KX728_RS00545		hypothetical protein	1.36401	2.574	5.24413e-12	11.2803	3806	3786	2756	12400	6612	7722	140.018	166.924	110.251	465.817	288.026	382.57
KX728_RS00550		Maltose operon transcriptional repressor MalR, LacI family	-0.23575	-1.17752	0.0741228	1.13005	4284	3562	3635	3281	3421	2785	157.603	157.048	145.414	123.254	149.023	137.977
KX728_RS00555		Maltodextrose utilization protein YvdJ	-0.0407196	-1.02863	0.768425	0.114398	3593	3161	2743	3191	3086	2725	132.182	139.368	109.731	119.873	134.43	135.004
KX728_RS00560		Maltodextrin ABC transporter, permease protein MdxG	-0.341897	-1.26742	0.0855363	1.06785	14757	13019	11007	8257	13094	8111	542.892	574.006	440.323	310.182	570.389	401.842
KX728_RS00565		Maltodextrin ABC transporter, permease protein MdxF	0.0276061	1.01932	0.891073	0.0500868	24071	20813	16090	17215	25844	16784	885.542	917.642	643.663	646.697	1125.79	831.527
KX728_RS00570		Maltodextrin ABC transporter, substrate-binding protein MdxE	0.391569	1.31182	0.091977	1.03632	29383	23491	19121	22579	41381	25957	1080.96	1035.71	764.915	848.2	1802.6	1285.98
KX728_RS00575	malQ	4-alpha-glucanotransferase (amylomaltase) (EC 2.4.1.25)	-1.34885	-2.5471	2.97277e-14	13.5268	51765	44491	41049	23552	19292	11252	1904.37	1961.6	1642.12	884.752	840.381	557.456
KX728_RS00580	glgP	Maltodextrin phosphorylase (EC 2.4.1.1)	-1.18204	-2.26897	3.89166e-12	11.4099	177543	151709	140559	88696	74141	44413	6531.59	6688.83	5622.91	3331.94	3229.66	2200.35
KX728_RS00585		23S rRNA (guanine(748)-N(1))-methyltransferase (EC 2.1.1.188)	0.118562	1.08565	0.449261	0.347502	1572	1221	1167	1704	1515	1030	57.832	53.834	46.685	64.012	65.995	51.029
KX728_RS00590		hypothetical protein	1.39832	2.63594	3.74298e-12	11.4268	1549	1462	1858	6484	3351	3203	56.986	64.459	74.327	243.577	145.973	158.686
KX728_RS00595		Lead, cadmium, zinc and mercury transporting ATPase (EC 3.6.3.3) (EC 3.6.3.5); Copper-translocating P-type ATPase (EC 3.6.3.4)	1.03769	2.05293	4.41244e-08	7.35532	9588	8587	10586	26923	15669	16499	352.731	378.6	423.482	1011.39	682.559	817.408
KX728_RS00600	tyrS	Tyrosyl-tRNA synthetase (EC 6.1.1.1)	-0.0640849	-1.04542	0.670304	0.173728	13961	11861	12538	12383	12727	10604	513.608	522.95	501.569	465.178	554.402	525.352
KX728_RS00605	pbp1b	Multimodular transpeptidase-transglycosylase (EC 2.4.1.129) (EC 3.4.-.-)	-0.809888	-1.75307	8.55534e-07	6.06776	38530	30644	35935	26832	17244	15738	1417.47	1351.09	1437.54	1007.97	751.168	779.706
KX728_RS00610		hypothetical protein	0.346888	1.27181	0.0516971	1.28653	480	427	484	633	551	545	17.659	18.826	19.362	23.779	24.002	27.001
KX728_RS00615	dapD	2,3,4,5-tetrahydropyridine-2,6-dicarboxylate N-acetyltransferase (EC 2.3.1.89)	0.389675	1.3101	0.0287206	1.54181	4509	3750	3928	4367	6139	4793	165.88	165.337	157.135	164.05	267.422	237.459
KX728_RS00620		N-acetyl-L,L-diaminopimelate deacetylase (EC 3.5.1.47)	-0.050961	-1.03595	0.709818	0.148853	5366	4306	4918	4705	4728	4228	197.408	189.851	196.739	176.748	205.957	209.467
KX728_RS00625		5-formyltetrahydrofolate cyclo-ligase (EC 6.3.3.2)	0.015295	1.01066	0.924288	0.0341929	2177	1728	2069	2441	1733	1773	80.089	76.187	82.768	91.698	75.491	87.839
KX728_RS00630		FIG056164: rhomboid family serine protease	-0.37129	-1.29351	0.00324441	2.48886	5446	4488	4549	3989	3548	3378	200.352	197.875	181.978	149.85	154.555	167.356
KX728_RS00635	galU	UTP--glucose-1-phosphate uridylyltransferase (EC 2.7.7.9)	-0.166689	-1.12248	0.270338	0.568093	19675	16112	17259	17241	15744	13275	723.819	710.376	690.428	647.674	685.826	657.681
KX728_RS00640		Glycerol-3-phosphate dehydrogenase [NAD(P)+] (EC 1.1.1.94)	0.0169212	1.0118	0.909953	0.0409813	17463	14163	16245	19475	15019	13322	642.442	624.445	649.864	731.596	654.244	660.01
KX728_RS00645		Heterodimeric efflux ABC transporter, multidrug resistance => LmrC subunit of LmrCD	-0.569055	-1.48355	0.000986291	3.006	20851	18875	20505	12484	13589	13102	767.082	832.196	820.281	468.973	591.952	649.111
KX728_RS00650		Heterodimeric efflux ABC transporter, multidrug resistance => LmrD subunit of LmrCD	-0.788473	-1.72725	5.72975e-06	5.24186	32362	28825	32857	16268	17965	18120	1190.56	1270.89	1314.41	611.122	782.575	897.717
KX728_RS00655		Glutamine amidotransferase, class I	-1.1712	-2.25198	5.55444e-09	8.25536	32951	26797	31900	14182	17776	8142	1212.23	1181.48	1276.12	532.759	774.342	403.378
KX728_RS00660		Glucose-6-phosphate isomerase (EC 5.3.1.9)	0.0551527	1.03897	0.737508	0.132233	79663	68465	70136	72950	88929	58941	2930.7	3018.61	2805.72	2740.43	3873.85	2920.11
KX728_RS00665	gltX	Glutamyl-tRNA synthetase (EC 6.1.1.17) @ Glutamyl-tRNA(Gln) synthetase (EC 6.1.1.24)	0.159141	1.11662	0.278786	0.554729	24280	20197	23433	27009	24486	22504	893.231	890.483	937.412	1014.62	1066.64	1114.91
KX728_RS00670		Cytidine/deoxycytidylate deaminase family protein	0.452979	1.36886	0.000493651	3.30658	3352	2935	3459	5080	4094	3936	123.316	129.404	138.374	190.835	178.339	195.001
KX728_RS00675	tRNA-Glu		0.908866	1.87757	0.000424565	3.37206	387	298	434	775	648	630	14.237	13.139	17.362	29.114	28.228	31.212
KX728_RS00680		16S ribosomal RNA	1.56803	2.96499	4.42358e-05	4.35423	8196	4055	7921	27579	7777	22973	301.521	178.784	316.871	1036.03	338.775	1138.15
KX728_RS00685	tRNA-Ala		0.225807	1.16943	0.437323	0.359198	1461	864	1334	2337	1394	650	53.748	38.094	53.365	87.791	60.724	32.203
KX728_RS00690		23S ribosomal RNA	1.52542	2.8787	0.00598581	2.22288	6946	2658	4814	14261	2711	21496	255.535	117.191	192.579	535.727	118.094	1064.97
KX728_RS00695	rrf	5S ribosomal RNA	1.95366	3.87357	3.06956e-06	5.51292	66	35	78	315	106	259	2.428	1.543	3.12	11.833	4.617	12.832
KX728_RS00700	tRNA-Val		-0.567533	-1.48199	0.31308	0.504345	8	6	15	5	10	4	0.294	0.265	0.6	0.188	0.436	0.198
KX728_RS00705	tRNA-Gly		-1.65818	-3.15618	0.0099875	2.00054	20	6	20	5	8	1	0.736	0.265	0.8	0.188	0.348	0.05
KX728_RS00710	tRNA-Ile		0.814428	1.7586	0.269551	0.569359	4	2	3	9	1	6	0.147	0.088	0.12	0.338	0.044	0.297
KX728_RS00715	tRNA-Glu		0.0213101	1.01488	0.98515	0.0064976	1	1	1	1	1	1	0.037	0.044	0.04	0.038	0.044	0.05
KX728_RS00720	tRNA-Ser		-0.173981	-1.12817	0.784288	0.105524	3	7	11	12	1	6	0.11	0.309	0.44	0.451	0.044	0.297
KX728_RS00725	tRNA-Met		-0.904418	-1.87179	0.290232	0.537255	5	2	3	1	2	2	0.184	0.088	0.12	0.038	0.087	0.099
KX728_RS00730	tRNA-Phe		-0.295951	-1.22769	0.694019	0.158629	4	1	6	7	1	1	0.147	0.044	0.24	0.263	0.044	0.05
KX728_RS00735	tRNA-Tyr		-0.452212	-1.36814	0.613393	0.212261	2	1	4	3	1	1	0.074	0.044	0.16	0.113	0.044	0.05
KX728_RS00740	tRNA-Trp		0.107511	1.07737	0.806822	0.0932221	14	11	15	21	11	11	0.515	0.485	0.6	0.789	0.479	0.545
KX728_RS00745	tRNA-His		-0.185488	-1.1372	0.81736	0.0875865	16	1	4	2	14	1	0.589	0.044	0.16	0.075	0.61	0.05
KX728_RS00750	tRNA-Gln		-0.0943291	-1.06757	0.878673	0.0561725	7	8	5	11	5	3	0.258	0.353	0.2	0.413	0.218	0.149
KX728_RS00755	tRNA-Leu		-0.36912	-1.29156	0.354053	0.450931	29	31	32	33	30	9	1.067	1.367	1.28	1.24	1.307	0.446
KX728_RS00760		hypothetical protein	0.0832355	1.05939	0.545002	0.263602	4006	3484	3250	4131	3818	3201	147.376	153.609	130.013	155.185	166.316	158.587
KX728_RS00765	thrC	Threonine synthase (EC 4.2.3.1)	-0.204376	-1.15219	0.162175	0.790016	19833	15996	16071	17356	14614	12325	729.631	705.261	642.903	651.994	636.602	610.616
KX728_RS00770		Multi antimicrobial extrusion (MATE) family transporter	-0.1954	-1.14504	0.178209	0.749069	3184	2546	3009	2829	2095	2511	117.135	112.253	120.372	106.274	91.261	124.402
KX728_RS00775		Hydrolase, haloacid dehalogenase-like family	-0.126538	-1.09167	0.438154	0.358373	1209	1077	1275	1286	879	1042	44.478	47.485	51.005	48.31	38.29	51.624
KX728_RS00780		Group B streptococcal surface immunogenic protein	0.546984	1.46103	0.0447948	1.34877	33074	31801	33030	83079	38976	26647	1216.75	1402.1	1321.33	3120.94	1697.84	1320.17
KX728_RS00785		Membrane protein	0.717698	1.64456	1.71939e-06	5.76462	7840	6378	6593	14696	11435	8010	288.424	281.205	263.746	552.068	498.121	396.838
KX728_RS00790	tgt	Queuine tRNA-ribosyltransferase (EC 2.4.2.29)	0.0426331	1.02999	0.799764	0.0970379	7122	5808	7949	6921	8003	5960	262.009	256.074	317.991	259.994	348.62	295.275
KX728_RS00795		Acyltransferase family	0.0630955	1.0447	0.683401	0.165324	24924	22274	19434	28795	20802	19410	916.923	982.058	777.436	1081.71	906.158	961.627
KX728_RS00800	nagA	N-acetylglucosamine-6-phosphate deacetylase (EC 3.5.1.25)	-0.279526	-1.2138	0.143064	0.844471	5999	5901	8734	5868	5019	5673	220.696	260.174	349.394	220.437	218.633	281.057
KX728_RS00805		DNA binding protein, FIG046916	0.107621	1.07745	0.701805	0.153783	126	94	159	201	90	118	4.635	4.144	6.361	7.551	3.92	5.846
KX728_RS00810	tadA	Late competence protein ComGA, access of DNA to ComEA	-0.201644	-1.15001	0.632051	0.199248	36	17	36	25	32	18	1.324	0.75	1.44	0.939	1.394	0.892
KX728_RS00815		Late competence protein ComGB, access of DNA to ComEA	-0.439081	-1.35574	0.217682	0.662177	71	44	65	69	30	34	2.612	1.94	2.6	2.592	1.307	1.684
KX728_RS00820		Late competence protein ComGC, access of DNA to ComEA, FIG007487	1.48646	2.80201	0.0288051	1.54053	3	2	5	17	4	8	0.11	0.088	0.2	0.639	0.174	0.396
KX728_RS00825		Late competence protein ComGD, access of DNA to ComEA, FIG038316	-0.595714	-1.51122	0.259669	0.58558	18	14	16	24	6	3	0.662	0.617	0.64	0.902	0.261	0.149
KX728_RS00830		Late competence protein ComGE, FIG075573	-0.089596	-1.06407	0.906642	0.0425641	8	1	2	4	4	2	0.294	0.044	0.08	0.15	0.174	0.099
KX728_RS00835		Late competence protein ComGF, access of DNA to ComEA, FIG012620	-0.341023	-1.26665	0.519766	0.284192	19	9	12	9	7	14	0.699	0.397	0.48	0.338	0.305	0.694
KX728_RS00840		Late competence protein ComGG, FIG068335	0.136467	1.09921	0.79175	0.101412	13	11	10	16	10	11	0.478	0.485	0.4	0.601	0.436	0.545
KX728_RS00850		Adenine-specific methyltransferase (EC 2.1.1.72)	0.018178	1.01268	0.89544	0.0479636	2732	2440	2150	2828	2375	2095	100.507	107.579	86.008	106.236	103.458	103.792
KX728_RS00855		Acetate kinase (EC 2.7.2.1)	-0.165787	-1.12178	0.256845	0.590329	43901	34361	42913	41727	31676	32470	1615.06	1514.97	1716.69	1567.51	1379.84	1608.66
KX728_RS00860	rnpA	Ribonuclease P protein component (EC 3.1.26.5)	0.475772	1.39066	0.0234247	1.63033	738	739	752	1510	821	805	27.15	32.582	30.083	56.724	35.764	39.882
KX728_RS00865		Inner membrane protein translocase and chaperone YidC, short form OxaI-like	-0.0251526	-1.01759	0.843976	0.0736701	6466	5807	5917	6748	5587	5231	237.876	256.03	236.703	253.495	243.376	259.159
KX728_RS00870		RNA-binding protein Jag	0.216202	1.16167	0.116689	0.93297	8418	7015	7988	10543	8415	7802	309.688	309.29	319.551	396.057	366.567	386.533
KX728_RS00875		Sakacin A production response regulator	-0.425756	-1.34328	0.0140822	1.85133	905	802	1045	831	653	547	33.294	35.36	41.804	31.217	28.445	27.1
KX728_RS00880	tkt	Transketolase (EC 2.2.1.1)	-0.219099	-1.16401	0.125939	0.899841	56291	43822	49101	47870	41446	36199	2070.88	1932.11	1964.23	1798.28	1805.43	1793.4
KX728_RS00885	yajC	Protein translocase subunit YajC	1.05399	2.07627	6.42226e-11	10.1923	2861	2738	2636	6190	5597	4991	105.253	120.718	105.45	232.533	243.812	247.268
KX728_RS00890		Low molecular weight protein tyrosine phosphatase (EC 3.1.3.48)	0.466234	1.3815	0.00279288	2.55395	3804	3301	3917	4608	5716	4402	139.944	145.541	156.695	173.104	248.995	218.088
KX728_RS00895		MORN motif family protein	0.680787	1.60301	1.06187e-05	4.97393	2959	2723	2587	4045	5028	3776	108.858	120.057	103.49	151.954	219.025	187.074
KX728_RS00900	adhC	Acetaldehyde dehydrogenase (EC 1.2.1.10) / Alcohol dehydrogenase (EC 1.1.1.1)	0.109658	1.07897	0.79574	0.0992288	24546	22963	30598	63303	22445	5981	903.017	1012.43	1224.04	2378.03	977.729	296.316
KX728_RS00905	gap	NAD-dependent glyceraldehyde-3-phosphate dehydrogenase (EC 1.2.1.12)	0.0438351	1.03085	0.788903	0.102977	252114	217484	230517	238985	287701	178711	9274.96	9588.84	9221.59	8977.68	12532.6	8853.85
KX728_RS00910		Similar to ribosomal large subunit pseudouridine synthase D, Bacillus subtilis YhcT type	0.313804	1.24298	0.0228088	1.6419	1985	1667	1792	2611	2409	1666	73.026	73.498	71.687	98.085	104.939	82.538
KX728_RS00915	pbp2a	Multimodular transpeptidase-transglycosylase (EC 2.4.1.129) (EC 3.4.-.-)	0.174398	1.12849	0.280459	0.552131	18979	15542	18068	25676	18072	15350	698.214	685.245	722.791	964.542	787.236	760.483
KX728_RS00920	rpmG	LSU ribosomal protein L33p @ LSU ribosomal protein L33p, zinc-dependent	0.96605	1.95348	5.13059e-07	6.28983	551	447	514	1311	799	829	20.271	19.708	20.562	49.249	34.805	41.071
KX728_RS00925	secE	Protein translocase subunit SecE	0.357252	1.28098	0.0373364	1.42787	2205	2203	1420	2799	2678	1907	81.119	97.13	56.806	105.147	116.657	94.478
KX728_RS00930	nusG	Transcription antitermination protein NusG	0.659064	1.57906	1.13891e-05	4.94351	9934	7818	9441	17536	13114	11771	365.459	344.695	377.677	658.755	571.26	583.169
KX728_RS00935		Competence-specific sigma factor ComX	0.092246	1.06603	0.713575	0.146561	164	140	186	219	154	145	6.033	6.173	7.441	8.227	6.708	7.184
KX728_RS00940	tRNA-Glu		0.903654	1.8708	0.000613687	3.21205	347	309	406	712	627	604	12.766	13.624	16.242	26.747	27.313	29.924
KX728_RS00945		16S ribosomal RNA	1.5859	3.00195	3.16148e-05	4.50011	8101	3971	7839	27406	7955	22896	298.026	175.081	313.591	1029.53	346.529	1134.33
KX728_RS00950	tRNA-Ala		0.222849	1.16704	0.422796	0.373869	1472	872	1277	2247	1388	674	54.153	38.446	51.085	84.411	60.463	33.392
KX728_RS00955		23S ribosomal RNA	1.51208	2.85221	0.00653421	2.18481	6944	2707	4833	14263	2667	21390	255.461	119.351	193.339	535.802	116.177	1059.72
KX728_RS00960	rrf	5S ribosomal RNA	1.77828	3.43018	1.06763e-05	4.97158	86	41	78	340	108	245	3.164	1.808	3.12	12.772	4.705	12.138
KX728_RS00965	tRNA-Val		-0.564955	-1.47934	0.305754	0.514628	9	12	9	7	9	4	0.331	0.529	0.36	0.263	0.392	0.198
KX728_RS00970	tRNA-Asp		0.561359	1.47566	0.292573	0.533766	10	3	16	12	12	17	0.368	0.132	0.64	0.451	0.523	0.842
KX728_RS00975	tRNA-Lys		1.82674	3.54734	0.0282417	1.54911	1	2	1	5	9	1	0.037	0.088	0.04	0.188	0.392	0.05
KX728_RS00980	tRNA-Leu		0.0212818	1.01486	0.985158	0.00649417	1	1	1	1	1	1	0.037	0.044	0.04	0.038	0.044	0.05
KX728_RS00985	tRNA-Thr		0.99718	1.99609	0.0356911	1.44744	21	11	8	51	16	15	0.773	0.485	0.32	1.916	0.697	0.743
KX728_RS00990	tRNA-Gly		-0.355738	-1.27964	0.741566	0.12985	1	1	2	1	1	1	0.037	0.044	0.08	0.038	0.044	0.05
KX728_RS00995	tRNA-Leu		0.163939	1.12034	0.731653	0.135695	16	19	34	12	43	19	0.589	0.838	1.36	0.451	1.873	0.941
KX728_RS01000	tRNA-Arg		-0.382326	-1.30344	0.657251	0.182269	1	2	5	2	3	1	0.037	0.088	0.2	0.075	0.131	0.05
KX728_RS01005	tRNA-Pro		0.679035	1.60107	0.248987	0.603824	16	16	14	41	34	2	0.589	0.705	0.56	1.54	1.481	0.099
KX728_RS01010		DNA polymerase III polC-type (EC 2.7.7.7)	-0.169162	-1.12441	0.25797	0.588432	45906	36253	41324	46771	30694	31276	1688.82	1598.39	1653.12	1756.99	1337.07	1549.5
KX728_RS01015		FIG01114212: hypothetical protein	0.0248573	1.01738	0.911212	0.0403804	400	313	386	588	257	287	14.715	13.8	15.442	22.089	11.195	14.219
KX728_RS01020		Aminopeptidase S (Leu, Val, Phe, Tyr preference) (EC 3.4.11.24)	-0.439273	-1.35592	0.00725399	2.13942	23672	18431	24150	21034	14330	13158	870.863	812.62	966.095	790.161	624.231	651.885
KX728_RS01025		Membrane protein	-0.0356105	-1.02499	0.786379	0.104368	2396	2007	2285	2628	1892	1914	88.146	88.488	91.409	98.723	82.418	94.825
KX728_RS01030		SSU rRNA pseudouridine(516) synthase (EC 5.4.99.19)	-0.0504755	-1.03561	0.717598	0.144119	3052	2441	3246	3525	2333	2481	112.279	107.623	129.853	132.42	101.628	122.916
KX728_RS01035	pepC	Aminopeptidase C (EC 3.4.22.40)	0.0480217	1.03385	0.738455	0.131676	26830	22133	26023	30158	25918	20401	987.042	975.841	1041.02	1132.91	1129.02	1010.72
KX728_RS01040		Cation-transporting ATPase, E1-E2 family	-0.460997	-1.37649	0.00130771	2.88349	8797	6636	7058	7006	4578	4586	323.631	292.58	282.348	263.187	199.423	227.204
KX728_RS01045		PTS system, mannose-specific IID component	0.0945168	1.06771	0.698992	0.155528	29207	21996	21062	17529	30193	24986	1074.49	969.801	842.563	658.493	1315.24	1237.88
KX728_RS01050		PTS system, mannose-specific IIC component	0.148304	1.10827	0.546033	0.262781	24124	16116	15240	13335	23765	20417	887.492	710.552	609.66	500.941	1035.23	1011.52
KX728_RS01055		PTS system, mannose-specific IIA component (EC 2.7.1.191) / PTS system, mannose-specific IIB component (EC 2.7.1.191)	0.509825	1.42388	0.0583584	1.2339	28622	18738	16536	18850	35219	30708	1052.97	826.156	661.505	708.117	1534.18	1521.36
KX728_RS01060		Hydrolase, HAD superfamily	0.344184	1.26943	0.0037358	2.42762	4243	3274	3667	5709	4603	3706	156.095	144.35	146.694	214.464	200.512	183.606
KX728_RS01065		Guanine/hypoxanthine permease	0.88037	1.84085	0.00157189	2.80358	7721	6050	6226	7767	12430	14153	284.046	266.744	249.064	291.774	541.465	701.18
KX728_RS01070		Membrane-bound protease, CAAX family	-0.071558	-1.05085	0.615227	0.210965	9417	9224	8374	9958	8447	7028	346.44	406.685	334.993	374.081	367.961	348.187
KX728_RS01075	folP	Dihydropteroate synthase (EC 2.5.1.15)	-0.232773	-1.17509	0.0818825	1.08681	7520	6404	7687	6814	5967	5259	276.651	282.351	307.51	255.974	259.929	260.546
KX728_RS01080		Dihydrofolate synthase (EC 6.3.2.12) @ Folylpolyglutamate synthase (EC 6.3.2.17)	-0.279559	-1.21382	0.0466062	1.33156	11661	9685	11189	10552	8070	7764	428.994	427.01	447.604	396.395	351.538	384.651
KX728_RS01085	folE	GTP cyclohydrolase I (EC 3.5.4.16) type 1	-0.0217061	-1.01516	0.864439	0.0632656	4417	3968	3934	4675	3768	3506	162.496	174.949	157.375	175.621	164.138	173.697
KX728_RS01090	folK	Dihydroneopterin aldolase (EC 4.1.2.25) / 2-amino-4-hydroxy-6-hydroxymethyldihydropteridine pyrophosphokinase (EC 2.7.6.3)	-0.0710358	-1.05047	0.609403	0.215095	6601	5583	6671	7479	5087	5199	242.843	246.154	266.866	280.955	221.595	257.573
KX728_RS01095		hypothetical protein	-0.329627	-1.25669	0.0202535	1.6935	12855	10831	12245	11608	8716	7945	472.919	477.537	489.848	436.065	379.679	393.618
KX728_RS01100		hypothetical protein	-0.229778	-1.17265	0.226366	0.645189	9404	8205	7307	7807	5940	6973	345.961	361.757	292.309	293.277	258.753	345.462
KX728_RS01105	ccpA	Catabolite control protein A	-0.0866879	-1.06193	0.55782	0.253506	11071	10162	10803	10433	10377	8677	407.288	448.041	432.162	391.925	452.034	429.883
KX728_RS01110		L-asparaginase (EC 3.5.1.1)	0.105771	1.07607	0.421937	0.374753	7831	6273	7635	9479	7460	6194	288.093	276.576	305.43	356.087	324.966	306.868
KX728_RS01115		Hydrolase, HAD superfamily	0.377814	1.29937	0.00729902	2.13674	6561	5639	6263	8578	7350	7469	241.371	248.623	250.545	322.24	320.174	370.036
KX728_RS01120		Universal stress protein family	-0.0657131	-1.0466	0.650886	0.186495	3805	2956	3492	3320	3568	2651	139.981	130.33	139.694	124.719	155.426	131.338
KX728_RS01125		hypothetical protein	0.0950122	1.06807	0.650713	0.18661	475	366	287	491	370	327	17.475	16.137	11.481	18.445	16.118	16.201
KX728_RS01130		Alanine transaminase (EC 2.6.1.2)	0.0194917	1.0136	0.896591	0.0474058	32587	28539	29075	35929	29597	24779	1198.84	1258.28	1163.11	1349.7	1289.28	1227.62
KX728_RS01135	rpmH	LSU ribosomal protein L34p	0.415401	1.33367	0.0182648	1.73839	5153	4333	4826	7328	6717	4799	189.572	191.041	193.059	275.283	292.6	237.756
KX728_RS01140		Uncharacterized amino acid permease YdaO	0.353534	1.27769	0.0176347	1.75363	5318	4853	4639	6299	5724	6312	195.643	213.968	185.578	236.628	249.344	312.715
KX728_RS01145		Uncharacterized metal-dependent hydrolase YcfH	0.110127	1.07932	0.381095	0.418967	3105	2572	2914	3765	2677	2706	114.229	113.399	116.571	141.436	116.613	134.063
KX728_RS01150	rnmV	Ribonuclease M5 (EC 3.1.26.8)	0.198941	1.14786	0.188569	0.72453	1458	1113	1275	1903	1257	1216	53.638	49.072	51.005	71.488	54.756	60.244
KX728_RS01155		retinol dehydrogenase 13 (all-trans and 9-cis)	0.250669	1.18976	0.107274	0.969507	3715	3124	2408	5155	2993	2880	136.67	137.737	96.329	193.652	130.378	142.683
KX728_RS01160		FIG01118575: hypothetical protein	0.766955	1.70167	7.2265e-05	4.14107	833	726	737	1912	882	1132	30.645	32.009	29.483	71.826	38.421	56.083
KX728_RS01165	rsmA	SSU rRNA (adenine(1518)-N(6)/adenine(1519)-N(6))-dimethyltransferase (EC 2.1.1.182)	-0.104033	-1.07477	0.448517	0.348221	6741	5058	5808	6857	4988	4363	247.993	223.007	232.343	257.589	217.283	216.155
KX728_RS01170	rsgA	Ribosome small subunit biogenesis RbfA-release protein RsgA	-0.279576	-1.21384	0.0545073	1.26355	10632	8988	9065	9799	7194	6426	391.138	396.28	362.636	368.108	313.379	318.362
KX728_RS01175	rpe	Ribulose-phosphate 3-epimerase (EC 5.1.3.1)	-0.478344	-1.39314	0.000224742	3.64831	6081	4685	5609	4757	3528	3301	223.712	206.561	224.382	178.701	153.684	163.541
KX728_RS01180		Thiamin pyrophosphokinase (EC 2.7.6.2)	-0.194815	-1.14458	0.152232	0.817495	7062	5793	6190	7124	4986	4425	259.802	255.413	247.624	267.619	217.196	219.227
KX728_RS01185		DNA recombination protein RmuC	-0.209719	-1.15646	0.175085	0.756751	21664	16966	18832	21332	14259	13683	796.991	748.029	753.354	801.356	621.138	677.895
KX728_RS01190		3'->5' exoribonuclease Bsu YhaM	-0.426756	-1.34421	0.00511368	2.29127	18722	14055	17437	15781	11550	9700	688.759	619.683	697.548	592.827	503.131	480.566
KX728_RS01195	purR	Pur operon repressor PurR	-0.0422902	-1.02975	0.780229	0.107778	5441	5391	6129	5674	5592	4852	200.168	237.688	245.184	213.149	243.594	240.382
KX728_RS01200		Diaminopimelate decarboxylase (EC 4.1.1.20)	-0.516356	-1.43034	0.000470262	3.32766	6737	6089	7574	5415	4601	4031	247.846	268.463	302.99	203.419	200.425	199.707
KX728_RS01205	pflA	Pyruvate formate-lyase activating enzyme (EC 1.97.1.4)	-0.41263	-1.33111	0.00498035	2.30274	38694	30416	37169	32073	24165	22461	1423.5	1341.04	1486.91	1204.85	1052.65	1112.78
KX728_RS01210	yidC	Inner membrane protein translocase and chaperone YidC, OxaA protein	-0.524943	-1.43888	0.00405023	2.39252	46867	42402	44160	42808	27007	23396	1724.18	1869.5	1766.57	1608.12	1176.45	1159.11
KX728_RS01215		Acylphosphate phosphohydrolase (EC 3.6.1.7)	0.456418	1.37213	0.0298249	1.52542	306	187	250	444	290	273	11.257	8.245	10.001	16.679	12.633	13.525
KX728_RS01220		Uncharacterized RNA methyltransferase YsgA	-0.255679	-1.1939	0.0638804	1.19463	7948	6791	8276	8028	5877	5223	292.397	299.414	331.073	301.579	256.009	258.762
KX728_RS01225		FIG005935: membrane protein	0.463393	1.37878	0.00919543	2.03643	18586	16726	13997	28065	23757	15936	683.756	737.447	559.935	1054.29	1034.88	789.515
KX728_RS01230	asnA	Aspartate--ammonia ligase (EC 6.3.1.1)	0.132467	1.09617	0.47017	0.327745	5620	5040	6190	6290	5630	6022	206.753	222.213	247.624	236.289	245.249	298.347
KX728_RS01235	rsmD	16S rRNA (guanine(966)-N(2))-methyltransferase (EC 2.1.1.171)	0.328056	1.25532	0.0331105	1.48003	892	774	878	1293	939	923	32.816	34.126	35.123	48.573	40.904	45.728
KX728_RS01240	coaD	Phosphopantetheine adenylyltransferase (EC 2.7.7.3)	0.0213584	1.01491	0.879985	0.0555248	1870	1527	1973	2178	1767	1442	68.795	67.325	78.928	81.819	76.972	71.441
KX728_RS01245		Lon-like protease with PDZ domain	0.41579	1.33403	0.00120739	2.91815	3831	3035	3777	5785	3965	4237	140.938	133.813	151.095	217.319	172.72	209.913
KX728_RS01250		hypothetical protein	0.844648	1.79583	4.41198e-05	4.35537	462	438	331	1064	562	600	16.996	19.311	13.241	39.97	24.481	29.726
KX728_RS01255	murA	UDP-N-acetylglucosamine 1-carboxyvinyltransferase (EC 2.5.1.7)	-0.0475299	-1.03349	0.753042	0.123181	9832	7127	10282	11178	7613	7284	361.707	314.228	411.32	419.912	331.631	360.87
KX728_RS01260		Competence-associated EpuA protein	0.433486	1.35049	0.108977	0.962664	97	77	127	168	107	126	3.569	3.395	5.08	6.311	4.661	6.242
KX728_RS01265		DNA-entry nuclease (Competence-specific nuclease) (EC 3.1.30.-)	-0.419341	-1.33732	0.0028963	2.53816	3800	3118	4112	3788	2352	2121	139.797	137.472	164.496	142.3	102.456	105.08
KX728_RS01270		Hemolysins and related proteins containing CBS domains	-0.0392298	-1.02757	0.78539	0.104915	16615	13681	15199	16936	14772	11873	611.245	603.193	608.02	636.216	643.485	588.222
KX728_RS01275	tRNA-Cys		-0.0819364	-1.05844	0.875925	0.0575331	28	20	14	34	19	7	1.03	0.882	0.56	1.277	0.828	0.347
KX728_RS01280		Oligopeptide ABC transporter, substrate-binding protein OppA (TC 3.A.1.5.1)	0.00177483	1.00123	0.990658	0.00407615	96773	80081	84530	93152	85237	76958	3560.16	3530.76	3381.53	3499.34	3713.02	3812.72
KX728_RS01285		Oligopeptide ABC transporter, permease protein OppB (TC 3.A.1.5.1)	0.0148326	1.01033	0.920155	0.036139	46385	38936	40967	45480	41073	37954	1706.45	1716.68	1638.84	1708.5	1789.18	1880.35
KX728_RS01290		Oligopeptide ABC transporter, permease protein OppC (TC 3.A.1.5.1)	0.102591	1.0737	0.51641	0.287006	15926	14367	13389	16854	14944	14070	585.898	633.439	535.613	633.136	650.977	697.068
KX728_RS01295		Oligopeptide ABC transporter, ATP-binding protein OppD (TC 3.A.1.5.1)	0.0310013	1.02172	0.837772	0.0768739	33289	26837	31850	33150	31187	27295	1224.66	1183.24	1274.12	1245.31	1358.54	1352.27
KX728_RS01300		Oligopeptide ABC transporter, ATP-binding protein OppF (TC 3.A.1.5.1)	0.118064	1.08528	0.421534	0.375168	21059	17921	18772	21997	21236	17964	774.734	790.134	750.954	826.337	925.064	889.988
KX728_RS01305		Trk potassium uptake system protein TrkH	-0.0541756	-1.03827	0.708522	0.149646	11427	10610	9943	13005	9277	8371	420.385	467.793	397.759	488.544	404.116	414.723
KX728_RS01310	trkA	Trk potassium uptake system protein TrkA	0.192127	1.14245	0.175235	0.756379	8508	7698	7843	11694	8091	7550	312.999	339.404	313.751	439.296	352.453	374.049
KX728_RS01315		tRNA (cytidine(34)-2'-O)-methyltransferase (EC 2.1.1.207)	-0.655201	-1.57484	5.24876e-07	6.27994	2918	2526	2618	2017	1715	1330	107.35	111.371	104.73	75.77	74.707	65.892
KX728_RS01320		Substrate-specific component RibU of riboflavin ECF transporter	-1.01887	-2.02633	3.18816e-10	9.49646	24884	23459	24853	16313	10860	9104	915.451	1034.3	994.218	612.812	473.074	451.038
KX728_RS01325		putative membrane-associated phospholipid phosphatase, PAP2 superfamily	-0.885133	-1.84693	3.63483e-10	9.43952	7412	7323	7017	4937	3400	3376	272.678	322.87	280.708	185.463	148.108	167.257
KX728_RS01330		hypothetical protein	-0.354697	-1.27872	0.0335792	1.47393	2864	2886	2510	2740	1476	2179	105.363	127.243	100.41	102.931	64.296	107.954
KX728_RS01335	pheS	Phenylalanyl-tRNA synthetase alpha chain (EC 6.1.1.20)	0.223912	1.1679	0.164449	0.783968	7939	6349	7075	7250	8699	7964	292.066	279.927	283.028	272.353	378.938	394.559
KX728_RS01340	pheT	Phenylalanyl-tRNA synthetase beta chain (EC 6.1.1.20)	-0.0886179	-1.06335	0.588672	0.230127	31678	23805	27844	24108	27520	23767	1165.39	1049.56	1113.87	905.639	1198.8	1177.48
KX728_RS01345		Efflux ABC transporter, ATP-binding protein	0.19145	1.14191	0.200388	0.698127	6491	5686	7229	8698	6829	6331	238.796	250.695	289.188	326.748	297.479	313.656
KX728_RS01355	rplM	LSU ribosomal protein L13p (L13Ae)	0.766698	1.70137	1.97567e-05	4.70429	32424	28572	27113	43934	53313	46958	1192.84	1259.73	1084.63	1650.42	2322.37	2326.43
KX728_RS01360	rpsI	SSU ribosomal protein S9p (S16e)	0.535682	1.44963	0.00496503	2.30408	36752	29355	30510	38496	53363	42174	1352.06	1294.26	1220.52	1446.14	2324.55	2089.42
KX728_RS01365		Phage integrase	0.589414	1.50464	0.0073573	2.13328	455	576	404	936	704	537	16.739	25.396	16.162	35.162	30.667	26.605
KX728_RS01370		hypothetical protein	0.788273	1.72701	0.248297	0.605029	5	7	1	8	1	13	0.184	0.309	0.04	0.301	0.044	0.644
KX728_RS01375		Replication protein	-0.0262075	-1.01833	0.937121	0.0282041	66	33	47	60	48	33	2.428	1.455	1.88	2.254	2.091	1.635
KX728_RS01380		hypothetical protein	0.281928	1.21582	0.497579	0.303138	30	15	27	17	29	36	1.104	0.661	1.08	0.639	1.263	1.784
KX728_RS01385		FtsK/SpoIIIE family	0.45277	1.36867	0.194436	0.711224	55	81	45	100	67	80	2.023	3.571	1.8	3.757	2.919	3.963
KX728_RS01390		hypothetical protein	0.857209	1.81153	0.0840915	1.07525	13	9	11	27	22	11	0.478	0.397	0.44	1.014	0.958	0.545
KX728_RS01395		hypothetical protein	-1.48273	-2.79477	0.124702	0.904128	1	6	2	1	1	1	0.037	0.265	0.08	0.038	0.044	0.05
KX728_RS01400		hypothetical protein	1.46571	2.762	1.08757e-13	12.9635	565	625	414	1838	1160	1401	20.786	27.556	16.562	69.046	50.531	69.41
KX728_RS01405		hypothetical protein	1.90184	3.73688	3.6583e-15	14.4367	653	789	463	3173	1702	2258	24.023	34.787	18.522	119.197	74.141	111.868
KX728_RS01410		putative lipoprotein	1.16956	2.24944	3.78524e-05	4.42191	106	101	75	340	162	146	3.9	4.453	3	12.772	7.057	7.233
KX728_RS01415		lipoprotein, putative	1.60814	3.04859	1.43635e-06	5.84274	67	73	51	328	124	147	2.465	3.219	2.04	12.322	5.402	7.283
KX728_RS01420		protein of unknown function/lipoprotein, putative	0.870784	1.82866	0.000172497	3.76322	288	243	238	734	365	330	10.595	10.714	9.521	27.573	15.9	16.349
KX728_RS01425		putative lipoprotein	0.937135	1.91472	1.18373e-06	5.92675	601	536	421	1397	772	821	22.11	23.632	16.842	52.48	33.629	40.675
KX728_RS01430		hypothetical protein	0.34772	1.27255	0.0149686	1.82482	6067	4468	5116	9144	5577	5157	223.197	196.993	204.66	343.503	242.94	255.493
KX728_RS01435		hypothetical protein	0.759468	1.69287	0.000108093	3.9662	664	521	634	1541	829	741	24.428	22.971	25.362	57.889	36.112	36.711
KX728_RS01440		FIG01119624: hypothetical protein	0.752375	1.68456	5.50674e-05	4.25911	840	721	584	1539	994	1048	30.903	31.789	23.362	57.814	43.3	51.921
KX728_RS01445		ESAT-6/Esx family secreted protein EsxA/YukE	0.654655	1.57424	0.00027301	3.56382	16166	12489	14074	22124	22797	20167	594.727	550.638	563.015	831.108	993.063	999.131
KX728_RS01450	esaA	Putative secretion accessory protein EsaA/YueB @ Bacteriophage SPP1 receptor	0.699502	1.62394	9.25604e-05	4.03357	18592	15691	13406	26521	25591	23189	683.976	691.814	536.293	996.285	1114.77	1148.85
KX728_RS01455	essA	hypothetical protein	0.83891	1.7887	8.68619e-07	6.06117	1435	1186	1076	2319	2049	2062	52.792	52.291	43.044	87.115	89.257	102.157
KX728_RS01460		Putative secretion accessory protein EsaB/YukD	1.01543	2.02151	2.91806e-06	5.53491	174	171	224	390	377	356	6.401	7.539	8.961	14.651	16.423	17.637
KX728_RS01465	essB	Putative secretion system component EssB/YukC	0.411337	1.32992	0.00553463	2.25691	5714	4529	4531	6654	6344	6045	210.211	199.683	181.258	249.963	276.352	299.487
KX728_RS01470	essC	FtsK/SpoIIIE family protein, putative EssC/YukB component of Type VII secretion system	0.01618	1.01128	0.924261	0.0342052	32049	23150	29370	27337	27011	27847	1179.04	1020.68	1174.91	1026.94	1176.63	1379.62
KX728_RS01475		hypothetical protein	1.17446	2.25709	2.67435e-09	8.57278	1235	914	1109	2879	1876	2424	45.434	40.298	44.364	108.152	81.721	120.092
KX728_RS01480		hypothetical protein	0.747037	1.67834	7.71608e-05	4.1126	11130	8853	9595	18258	13157	16822	409.459	390.328	383.838	685.878	573.133	833.41
KX728_RS01485		hypothetical protein	0.774977	1.71116	1.09751e-05	4.95959	4777	4043	4760	8347	6535	7723	175.74	178.255	190.419	313.563	284.672	382.619
KX728_RS01490		hypothetical protein	0.595737	1.51124	0.000522789	3.28167	2189	1654	1847	3131	2367	2849	80.531	72.925	73.887	117.619	103.109	141.148
KX728_RS01495		hypothetical protein	0.397879	1.31757	0.0158674	1.79949	848	617	742	1175	872	815	31.197	27.203	29.683	44.14	37.985	40.377
KX728_RS01500		hypothetical protein	0.525257	1.43919	0.000900927	3.04531	1232	966	1158	1938	1328	1480	45.324	42.591	46.325	72.803	57.849	73.323
KX728_RS01505		hypothetical protein	0.327763	1.25507	0.040322	1.39446	1704	1725	1535	2567	2017	1625	62.688	76.055	61.406	96.432	87.863	80.507
KX728_RS01510		hypothetical protein	0.113367	1.08175	0.51138	0.291256	934	889	973	1343	978	716	34.361	39.196	38.924	50.451	42.603	35.473
KX728_RS01520		hypothetical protein	0.32261	1.25059	0.0257795	1.58873	1604	1445	1229	2262	1555	1496	59.009	63.71	49.165	84.974	67.738	74.116
KX728_RS01525		conserved domain protein	-0.0768718	-1.05473	0.644558	0.190738	1198	1028	989	1474	899	704	44.073	45.324	39.564	55.372	39.161	34.878
KX728_RS01530		CI-like repressor, phage associated	-1.81856	-3.52729	5.16132e-16	15.2872	3670	3359	3082	937	662	1153	135.015	148.098	123.292	35.199	28.837	57.123
KX728_RS01535		Putative UV-damage repair protein UvrX	-2.14608	-4.42623	5.48472e-29	28.2608	17802	14445	14096	3742	2778	3626	654.913	636.878	563.895	140.572	121.013	179.642
KX728_RS01540		hypothetical protein	-1.66835	-3.17851	4.73264e-14	13.3249	1277	1154	859	420	244	353	46.979	50.88	34.363	15.778	10.629	17.489
KX728_RS01545		hypothetical protein	-1.97797	-3.93938	9.6059e-25	24.0175	2037	1780	1343	520	342	424	74.939	78.48	53.725	19.534	14.898	21.006
KX728_RS01550		glycosyl hydrolase family 29 (alpha-L-fucosidase)	-1.15511	-2.22702	2.70441e-13	12.5679	10908	9629	9078	4342	4443	4109	401.292	424.541	363.156	163.111	193.542	203.572
KX728_RS01555		Glutathione peroxidase (EC 1.11.1.9) @ Thioredoxin peroxidase (EC 1.11.1.15)	0.394853	1.31481	0.0547026	1.26199	585	449	494	821	720	453	21.521	19.796	19.762	30.842	31.364	22.443
KX728_RS01560		hypothetical protein	0.128552	1.0932	0.650399	0.18682	255	181	217	423	173	139	9.381	7.98	8.681	15.89	7.536	6.886
KX728_RS01565		hypothetical protein	0.324038	1.25183	0.259684	0.585555	216	161	211	422	216	121	7.946	7.098	8.441	15.853	9.409	5.995
KX728_RS01570		hypothetical protein	0.368632	1.29113	0.0352864	1.45239	1719	1286	1535	3028	1570	1344	63.24	56.7	61.406	113.75	68.391	66.586
KX728_RS01575		hypothetical protein	1.13126	2.19051	1.52822e-05	4.81581	356	277	224	1060	412	447	13.097	12.213	8.961	39.82	17.947	22.146
KX728_RS01580		hypothetical protein	0.810194	1.75345	5.1043e-05	4.29206	432	371	349	975	610	455	15.893	16.357	13.961	36.627	26.572	22.542
KX728_RS01585		hypothetical protein	0.865204	1.8216	0.000242081	3.61604	545	600	403	1509	730	657	20.05	26.454	16.122	56.687	31.8	32.55
KX728_RS01595		hypothetical protein	0.924901	1.89855	6.30421e-05	4.20037	449	426	339	1258	550	552	16.518	18.782	13.561	47.258	23.959	27.348
KX728_RS01600		hypothetical protein	1.11914	2.17217	4.72465e-06	5.32563	641	531	427	2062	807	722	23.582	23.412	17.082	77.461	35.154	35.77
KX728_RS01605		hypothetical protein	0.909111	1.87789	4.0259e-05	4.39514	872	664	649	2367	1058	801	32.08	29.276	25.963	88.918	46.088	39.684
KX728_RS01615		hypothetical protein	0.702104	1.62688	0.00170953	2.76712	646	603	608	1710	786	622	23.766	26.586	24.322	64.238	34.239	30.816
KX728_RS01620		hypothetical protein	0.624058	1.5412	0.02528	1.59722	343	375	211	825	387	276	12.619	16.534	8.441	30.992	16.858	13.674
KX728_RS01625		FIG01119531: hypothetical protein	-0.060277	-1.04267	0.718594	0.143516	977	778	793	901	849	647	35.943	34.302	31.723	33.847	36.983	32.054
KX728_RS01630		hypothetical protein	0.508662	1.42273	0.0450075	1.34672	168	162	110	248	183	187	6.181	7.143	4.4	9.316	7.972	9.265
KX728_RS01635		hypothetical protein	-0.123944	-1.08971	0.566711	0.246638	629	589	468	436	608	449	23.14	25.969	18.722	16.379	26.485	22.245
KX728_RS01640		Transcriptional regulator, Xre family	1.11963	2.17292	0.000112294	3.94964	77	42	63	139	135	110	2.833	1.852	2.52	5.222	5.881	5.45
KX728_RS01645	rsmH	16S rRNA (cytosine(1402)-N(4))-methyltransferase (EC 2.1.1.199)	-0.118903	-1.08591	0.396242	0.402039	10698	8321	9521	10531	8480	6931	393.566	366.872	380.877	395.606	369.398	343.382
KX728_RS01650	ftsL	Cell division protein FtsL	0.515782	1.42977	0.00366095	2.43641	788	786	708	1456	838	965	28.99	34.655	28.323	54.696	36.504	47.809
KX728_RS01655	pbp2X	Cell division protein FtsI [Peptidoglycan synthetase] (EC 2.4.1.129)	-0.378775	-1.30024	0.0135442	1.86825	46000	37140	40883	36480	28250	28723	1692.28	1637.5	1635.48	1370.4	1230.6	1423.02
KX728_RS01660	mraY	Phospho-N-acetylmuramoyl-pentapeptide-transferase (EC 2.7.8.13)	-0.486834	-1.40137	0.00139626	2.85503	16364	14614	14631	12016	10124	9752	602.011	644.329	585.297	451.392	441.013	483.142
KX728_RS01665		Putative large secreted protein SCO0341	1.50094	2.83028	5.65868e-12	11.2473	760	692	1009	1983	2029	2637	27.959	30.51	40.364	74.493	88.385	130.645
KX728_RS01670		UPF0154 protein YneF	-0.416882	-1.33504	0.00818238	2.08712	5521	4421	6457	5397	4052	2840	203.111	194.921	258.305	202.743	176.51	140.702
KX728_RS01675	racE	Glutamate racemase (EC 5.1.1.3)	-0.820243	-1.7657	3.77248e-07	6.42337	13608	11578	13344	9089	6773	5799	500.621	510.472	533.812	341.436	295.039	287.299
KX728_RS01680		unknown domain / Nucleoside 5-triphosphatase RdgB (dHAPTP, dITP, XTP-specific) (EC 3.6.1.66)	-0.581319	-1.49622	0.000126847	3.89672	13484	10466	13513	10932	7426	6556	496.059	461.444	540.573	410.67	323.485	324.803
KX728_RS01685		FIG009886: phosphoesterase	-0.49376	-1.40811	0.000267655	3.57243	8717	7097	8405	7150	5171	4712	320.688	312.906	336.233	268.596	225.254	233.446
KX728_RS01690		FIG042801: CBS domain containing protein	-0.276767	-1.21148	0.0501908	1.29938	7850	6503	7465	8329	5080	4641	288.792	286.716	298.629	312.886	221.29	229.928
KX728_RS01695	xerD	Site-specific tyrosine recombinase XerD	-0.411178	-1.32977	0.00286908	2.54226	7653	6448	7172	6780	4731	4372	281.544	284.291	286.908	254.697	206.088	216.601
KX728_RS01700		Segregation and condensation protein A	-0.300392	-1.23148	0.0353815	1.45122	8665	7376	7296	8333	5168	5355	318.775	325.207	291.869	313.037	225.124	265.302
KX728_RS01705		Segregation and condensation protein B	-0.0870021	-1.06216	0.533827	0.272599	5778	4792	5301	6887	4143	3930	212.565	211.279	212.061	258.716	180.474	194.703
KX728_RS01710		LSU rRNA pseudouridine(2605) synthase (EC 5.4.99.22)	-0.617837	-1.53457	5.61941e-05	4.25031	16580	13062	15687	12240	8655	8299	609.957	575.902	627.542	459.807	377.021	411.156
KX728_RS01715	yidD	Membrane protein insertion efficiency factor YidD	-0.275578	-1.21048	0.0559715	1.25203	3617	2643	2995	3321	2184	2073	133.065	116.53	119.812	124.756	95.137	102.702
KX728_RS01720		Iron compound ABC uptake transporter substrate-binding protein PiuA	-2.08214	-4.23434	4.50276e-12	11.3465	161	186	161	52	39	29	5.923	8.201	6.441	1.953	1.699	1.437
KX728_RS01725		Iron compound ABC uptake transporter ATP-binding protein PiuD	-2.48965	-5.61641	9.81197e-11	10.0082	139	100	75	21	11	22	5.114	4.409	3	0.789	0.479	1.09
KX728_RS01730		Iron compound ABC uptake transporter permease protein PiuC	-1.98787	-3.96652	1.32491e-09	8.87781	112	112	123	33	26	27	4.12	4.938	4.92	1.24	1.133	1.338
KX728_RS01735		Iron compound ABC uptake transporter permease protein PiuB	-1.91293	-3.76573	3.08588e-08	7.51062	100	75	122	34	25	19	3.679	3.307	4.88	1.277	1.089	0.941
KX728_RS01740	pepA	Glutamyl aminopeptidase (EC 3.4.11.7)	-0.281556	-1.2155	0.0543858	1.26451	14038	11395	13838	11328	10602	9549	516.44	502.404	553.574	425.546	461.835	473.085
KX728_RS01745		hypothetical protein	-0.388901	-1.3094	0.00560935	2.25109	3458	2729	3829	2844	2704	1971	127.215	120.321	153.175	106.837	117.789	97.649
KX728_RS01750		Sodium-dependent phosphate transporter	-0.345799	-1.27085	0.0530828	1.27505	26167	21965	21711	25203	16658	13288	962.651	968.434	868.525	946.773	725.641	658.325
KX728_RS01755		Endo-beta-N-acetylglucosaminidase (EC 3.2.1.96)	0.542355	1.45635	0.00673047	2.17195	1185	1085	1262	1595	1439	1907	43.595	47.837	50.485	59.918	62.684	94.478
KX728_RS01760		Phosphoglycerate kinase (EC 2.7.2.3)	0.229707	1.1726	0.176909	0.752251	28184	24518	25668	28820	35096	25285	1036.85	1080.99	1026.82	1082.65	1528.82	1252.69
KX728_RS01765		hypothetical protein	0.305342	1.23571	0.0457368	1.33973	301817	246956	251114	371505	285583	308777	11103.5	10888.3	10045.5	13955.9	12440.3	15297.7
KX728_RS01770		hypothetical protein	-0.230515	-1.17325	0.172508	0.763192	1079	973	796	853	794	724	39.695	42.899	31.843	32.044	34.588	35.869
KX728_RS01775	glnR	Transcriptional regulator GlnR, repressor of the glutamine synthetase, MerR family	-0.874616	-1.83352	5.15349e-06	5.2879	21579	16125	16785	11898	8875	8441	793.864	710.949	671.466	446.959	386.605	418.191
KX728_RS01780	glnA	Glutamine synthetase type I (EC 6.3.1.2)	-1.12519	-2.1813	9.88778e-09	8.0049	129515	90579	98862	60232	46531	37545	4764.69	3993.61	3954.87	2262.67	2026.94	1860.09
KX728_RS01785		hypothetical protein	-1.1424	-2.20748	0.00275748	2.55949	66	86	68	49	28	24	2.428	3.792	2.72	1.841	1.22	1.189
KX728_RS01790		Streptococcal hemagglutinin protein	-0.41867	-1.33669	0.0210888	1.67595	38181	37976	41466	26503	32529	26249	1404.63	1674.36	1658.8	995.609	1417	1300.45
KX728_RS01795	hrcA	Heat-inducible transcription repressor HrcA	-0.343367	-1.26871	0.355316	0.449385	14697	14351	9545	9620	5873	13513	540.684	632.734	381.837	361.384	255.834	669.473
KX728_RS01800	grpE	Heat shock protein GrpE	0.319762	1.24812	0.301254	0.521067	7652	6958	5082	10103	4649	9309	281.508	306.777	203.3	379.528	202.516	461.194
KX728_RS01805	dnaK	Chaperone protein DnaK	0.164741	1.12096	0.580158	0.236454	68051	71177	53497	106591	47504	64155	2503.51	3138.18	2140.09	4004.19	2069.33	3178.42
KX728_RS01810	dnaJ	Chaperone protein DnaJ	0.570804	1.48535	0.0148478	1.82834	10280	10872	10385	21648	11358	14021	378.188	479.345	415.441	813.226	494.767	694.64
KX728_RS01815		hypothetical protein	0.722381	1.6499	3.0947e-07	6.50938	4008	3530	3137	7588	5512	4467	147.449	155.637	125.492	285.05	240.109	221.308
KX728_RS01820		Hypothetical protein in cluster with Ecs transporter (in Streptococci)	0.833298	1.78175	1.06645e-05	4.97206	681	597	525	1421	1097	705	25.053	26.322	21.002	53.381	47.787	34.928
KX728_RS01825		Histidine triad (HIT) nucleotide-binding protein, similarity with At5g48545 and yeast YDL125C (HNT1)	0.576439	1.49116	3.66231e-05	4.43624	1831	1474	1617	3080	2274	1926	67.36	64.988	64.686	115.703	99.058	95.42
KX728_RS01830		ABC transporter, ATP-binding protein EcsA	-0.338134	-1.26412	0.0158189	1.80082	4393	3384	4046	4129	2753	2430	161.613	149.2	161.856	155.11	119.924	120.389
KX728_RS01835		ABC transporter, permease protein EscB	-0.244928	-1.18503	0.0994473	1.00241	9300	7464	8167	9677	6175	5225	342.135	329.087	326.712	363.525	268.99	258.861
KX728_RS01840		Putative phosphotransferase YtmP	0.0274728	1.01923	0.848669	0.0712616	14016	11363	13449	15465	12824	10711	515.631	500.993	538.013	580.957	558.628	530.654
KX728_RS01845	trmB	tRNA (guanine(46)-N(7))-methyltransferase (EC 2.1.1.33)	0.205132	1.15279	0.144541	0.84001	9829	8045	9083	11936	9837	8770	361.597	354.703	363.356	448.386	428.511	434.491
KX728_RS01850	rimP	Bacterial ribosome SSU maturation protein RimP	0.112209	1.08088	0.44727	0.349431	7553	6846	7717	8750	8205	6544	277.865	301.839	308.71	328.702	357.419	324.208
KX728_RS01855	nusA	Transcription termination protein NusA	-0.0462632	-1.03259	0.764626	0.116551	25257	21858	26145	24303	24881	20056	929.173	963.716	1045.9	912.964	1083.84	993.632
KX728_RS01860		COG2740: Predicted nucleic-acid-binding protein implicated in transcription termination	0.222719	1.16693	0.105499	0.976753	3286	2725	3699	4411	3501	3242	120.888	120.145	147.975	165.703	152.507	160.618
KX728_RS01865		Ribosomal protein L7Ae family protein YlxQ	0.738723	1.6687	5.25923e-05	4.27908	1118	831	945	1597	1485	1575	41.13	36.639	37.804	59.993	64.688	78.03
KX728_RS01870	infB	Translation initiation factor 2	-0.205988	-1.15348	0.162764	0.788441	73105	62963	78308	64858	61784	54712	2689.44	2776.03	3132.63	2436.45	2691.38	2710.59
KX728_RS01875	rbfA	Ribosome-binding factor A	-0.101702	-1.07304	0.514686	0.288458	2980	2773	3865	3257	2808	2720	109.63	122.261	154.615	122.352	122.32	134.757
KX728_RS01880		hypothetical protein	-0.213701	-1.15966	0.0887707	1.05173	5194	4046	5090	5244	3674	3334	191.081	178.388	203.62	196.996	160.044	165.176
KX728_RS01885		hypothetical protein	0.266205	1.20264	0.282479	0.549014	365	343	480	731	278	434	13.428	15.123	19.202	27.461	12.11	21.502
KX728_RS01890		PaaD-like protein (DUF59) involved in Fe-S cluster assembly	0.0384102	1.02698	0.823395	0.0843915	721	599	602	745	676	521	26.525	26.41	24.082	27.987	29.447	25.812
KX728_RS01895		Hemerythrin domain protein	-0.203056	-1.15113	0.139124	0.856599	7971	6139	7213	6856	6236	5052	293.243	270.668	288.548	257.552	271.647	250.291
KX728_RS01900		hypothetical protein	0.176788	1.13036	0.332762	0.477867	611	554	529	789	544	562	22.478	24.426	21.162	29.639	23.697	27.843
KX728_RS01905		hypothetical protein	0.315279	1.24425	0.0258561	1.58744	3843	3434	3516	4802	4718	3653	141.379	151.405	140.654	180.391	205.521	180.98
KX728_RS01910		Acetyltransferase	0.313006	1.24229	0.0416252	1.38064	1717	1520	1886	2109	2060	2009	63.166	67.017	75.447	79.226	89.736	99.532
KX728_RS01915		Superfamily I DNA/RNA helicase protein	0.892352	1.8562	1.3704e-07	6.86315	5136	4773	4050	9623	7270	8449	188.947	210.441	162.016	361.497	316.689	418.588
KX728_RS01920		Valyl-tRNA synthetase (EC 6.1.1.9)	-0.0589004	-1.04167	0.707072	0.150536	23998	17872	23112	19963	21231	18986	882.856	787.974	924.571	749.928	924.846	940.621
KX728_RS01925		DNA-cytosine methyltransferase (EC 2.1.1.37)	0.952553	1.93529	4.16212e-07	6.38069	2800	2856	2374	8036	3783	4015	103.008	125.921	94.969	301.88	164.792	198.915
KX728_RS01930		putative two-component system sensor histidine kinase, putative heat shock protein	1.73314	3.32452	1.33167e-13	12.8756	1886	2050	1128	7934	3774	5213	69.384	90.384	45.124	298.048	164.4	258.267
KX728_RS01935		FIG01117953: hypothetical protein	1.45463	2.74087	7.45181e-13	12.1277	809	787	599	2755	1412	1845	29.762	34.699	23.962	103.494	61.508	91.407
KX728_RS01940	rpoE	DNA-directed RNA polymerase delta subunit (EC 2.7.7.6)	0.406951	1.32588	0.0050578	2.29604	9941	7652	9288	13019	11663	10145	365.717	337.376	371.556	489.07	508.053	502.612
KX728_RS01945		CTP synthase (EC 6.3.4.2)	-0.373457	-1.29545	0.0340682	1.46765	2449	2342	2729	1861	2233	1570	90.096	103.258	109.171	69.91	97.272	77.782
KX728_RS01950		FIG014356: hypothetical protein	0.317019	1.24575	0.0971621	1.0125	534	469	544	705	560	618	19.645	20.678	21.762	26.484	24.394	30.617
KX728_RS01955		FIG009688: Thioredoxin	-0.0228612	-1.01597	0.878101	0.0564554	1942	1604	2008	2147	1707	1533	71.444	70.72	80.328	80.654	74.359	75.949
KX728_RS01960		Phenylalanyl-tRNA synthetase domain protein (Bsu YtpR)	0.0493181	1.03478	0.684562	0.164587	3988	3330	3807	4687	3528	3170	146.714	146.819	152.295	176.071	153.684	157.051
KX728_RS01965		Oxidoreductase, short-chain dehydrogenase/reductase family	-0.147269	-1.10747	0.267872	0.572072	7261	6024	6901	7635	5391	5039	267.123	265.597	276.067	286.816	234.838	249.646
KX728_RS01970		FIG107367: tRNA-binding protein	-0.367498	-1.29011	0.320612	0.49402	56	42	67	32	33	56	2.06	1.852	2.68	1.202	1.438	2.774
KX728_RS01975	groES	Heat shock protein 10 kDa family chaperone GroES	0.448295	1.36443	0.0242954	1.61448	877	704	600	1162	711	1030	32.264	31.039	24.002	43.652	30.972	51.029
KX728_RS01980	groL	Heat shock protein 60 kDa family chaperone GroEL	-0.343849	-1.26914	0.0754003	1.12263	25206	20016	18587	23693	14182	12567	927.297	882.503	743.553	890.049	617.784	622.605
KX728_RS01985		Epoxyqueuosine reductase (EC 1.17.99.6) QueH	0.11363	1.08195	0.401876	0.395908	3241	2723	2663	3595	3210	2402	119.232	120.057	106.53	135.049	139.831	119.002
KX728_RS01990		DUF402 family nucleoside diphosphatase	-0.280426	-1.21455	0.0839487	1.07599	19768	16449	14296	14782	14001	11827	727.24	725.234	571.896	555.299	609.899	585.943
KX728_RS01995	recX	Regulatory protein RecX	0.250474	1.1896	0.110138	0.958061	993	959	804	1299	1032	914	36.531	42.282	32.163	48.798	44.955	45.282
KX728_RS02000	rlmD	RNA methyltransferase, TrmA family	0.396365	1.31619	0.00246789	2.60767	5069	4291	4693	7428	5623	5212	186.482	189.19	187.738	279.039	244.944	258.217
KX728_RS02005	tRNA-Glu		1.28232	2.4323	5.5454e-07	6.25607	299	279	353	809	704	702	11	12.301	14.121	30.391	30.667	34.779
KX728_RS02010		16S ribosomal RNA	1.59496	3.02087	3.47512e-05	4.45903	8038	3947	7898	27436	7877	23194	295.708	174.023	315.951	1030.66	343.131	1149.1
KX728_RS02015	tRNA-Ala		0.256807	1.19483	0.356252	0.448242	1509	842	1225	2314	1372	673	55.514	37.124	49.005	86.927	59.766	33.342
KX728_RS02020		23S ribosomal RNA	1.53129	2.89044	0.00572909	2.24191	6981	2668	4646	14176	2741	21362	256.822	117.632	185.858	532.534	119.401	1058.34
KX728_RS02025	rrf	5S ribosomal RNA	1.60525	3.04249	2.76877e-05	4.55771	97	42	88	316	121	239	3.569	1.852	3.52	11.871	5.271	11.841
KX728_RS02030	tRNA-Val		-0.747282	-1.67863	0.184164	0.734796	11	11	9	5	10	3	0.405	0.485	0.36	0.188	0.436	0.149
KX728_RS02035	tRNA-Asp		0.170464	1.12542	0.73019	0.136564	10	9	13	10	13	12	0.368	0.397	0.52	0.376	0.566	0.595
KX728_RS02040	tRNA-Lys		1.6432	3.12359	0.0456449	1.34061	1	2	1	4	5	4	0.037	0.088	0.04	0.15	0.218	0.198
KX728_RS02045	tRNA-Leu		-0.641881	-1.56036	0.541276	0.266581	3	1	1	1	1	1	0.11	0.044	0.04	0.038	0.044	0.05
KX728_RS02050	tRNA-Thr		1.01693	2.02361	0.0303821	1.51738	13	8	14	38	21	13	0.478	0.353	0.56	1.428	0.915	0.644
KX728_RS02055	tRNA-Gly		-0.902172	-1.86888	0.372623	0.42873	1	1	4	1	1	1	0.037	0.044	0.16	0.038	0.044	0.05
KX728_RS02060	tRNA-Leu		0.191667	1.14208	0.66016	0.180351	18	19	44	28	32	30	0.662	0.838	1.76	1.052	1.394	1.486
KX728_RS02065	tRNA-Arg		-1.46805	-2.76647	0.12056	0.918796	2	4	3	1	1	1	0.074	0.176	0.12	0.038	0.044	0.05
KX728_RS02070	tRNA-Pro		0.319009	1.24747	0.747315	0.126496	2	1	1	2	2	1	0.074	0.044	0.04	0.075	0.087	0.05
KX728_RS02075	tRNA-Met		0.681285	1.60357	0.400895	0.39697	1	1	11	1	2	16	0.037	0.044	0.44	0.038	0.087	0.793
KX728_RS02080	tRNA-Ile		0.582913	1.49787	0.435585	0.360927	6	1	12	21	7	2	0.221	0.044	0.48	0.789	0.305	0.099
KX728_RS02085	tRNA-Ser		-0.652954	-1.57238	0.293483	0.532417	9	5	11	10	5	1	0.331	0.22	0.44	0.376	0.218	0.05
KX728_RS02090	tRNA-Met		0.201241	1.14969	0.798806	0.0975587	5	1	3	2	6	2	0.184	0.044	0.12	0.075	0.261	0.099
KX728_RS02095	tRNA-Phe		0.333959	1.26047	0.738931	0.131396	2	1	1	1	3	1	0.074	0.044	0.04	0.038	0.131	0.05
KX728_RS02100	tRNA-Gly		0.257633	1.19552	0.708392	0.149726	10	2	10	13	6	7	0.368	0.088	0.4	0.488	0.261	0.347
KX728_RS02105	tRNA-Ile		0.940884	1.9197	0.303278	0.518159	2	1	1	5	1	2	0.074	0.044	0.04	0.188	0.044	0.099
KX728_RS02110	tRNA-Ser		0.195335	1.14499	0.788977	0.102935	14	2	3	6	1	13	0.515	0.088	0.12	0.225	0.044	0.644
KX728_RS02115	birA	Biotin operon repressor / Biotin--protein ligase (EC 6.3.4.9)(EC 6.3.4.10)(EC 6.3.4.11)(EC 6.3.4.15)	-0.168144	-1.12361	0.234975	0.628978	3679	3068	3008	3634	2955	2053	135.346	135.268	120.332	136.514	128.723	101.711
KX728_RS02120		MSM (multiple sugar metabolism) operon regulatory protein	0.0368646	1.02588	0.783014	0.10623	3307	2821	2591	3924	2815	2196	121.66	124.377	103.65	147.409	122.625	108.796
KX728_RS02125		alpha-galactosidase (EC 3.2.1.22)	0.131547	1.09547	0.590151	0.229037	253	204	216	390	201	159	9.308	8.994	8.641	14.651	8.756	7.877
KX728_RS02130		Multiple sugar ABC transporter, substrate-binding protein MsmE	0.806969	1.74953	2.30319e-05	4.63767	1057	822	741	2179	1244	1172	38.886	36.242	29.643	81.856	54.19	58.064
KX728_RS02135		Multiple sugar ABC transporter, permease protein MsmF	0.720469	1.64772	0.00219877	2.65782	758	593	519	1579	838	705	27.886	26.145	20.762	59.317	36.504	34.928
KX728_RS02140		Multiple sugar ABC transporter, permease protein MsmG	0.693891	1.61764	0.00114715	2.94038	986	848	579	1980	1126	858	36.274	37.388	23.162	74.38	49.05	42.508
KX728_RS02145	gtfA	Sucrose phosphorylase (EC 2.4.1.7)	0.516069	1.43005	0.0157948	1.80149	947	933	649	1933	1020	759	34.839	41.136	25.963	72.615	44.432	37.603
KX728_RS02150		Putative O-antigen ligase WaaL	-0.235234	-1.1771	0.108937	0.962825	18136	15137	15056	15174	14006	11116	667.201	667.388	602.299	570.025	610.117	550.718
KX728_RS02155		Transcriptional regulator, MarR family	4.37424	20.7385	4.14868e-78	77.3821	1481	1164	1244	44074	18812	19399	54.484	51.321	49.765	1655.68	819.472	961.082
KX728_RS02160		Glycine betaine ABC transport system, ATP-binding protein OpuAA (EC 3.6.3.32)	3.64673	12.5249	2.81789e-51	50.5501	3916	2844	3307	59571	29148	36931	144.065	125.392	132.293	2237.84	1269.72	1829.67
KX728_RS02165		Glycine betaine ABC transport system, permease protein OpuAB / Glycine betaine ABC transport system, glycine betaine-binding protein OpuAC	3.56884	11.8666	5.15753e-42	41.2876	13349	9161	10227	168710	83281	129438	491.093	403.907	409.12	6337.74	3627.81	6412.73
KX728_RS02170		Substrate-specific component STY3230 of queuosine-regulated ECF transporter	0.377092	1.29872	0.0987525	1.00545	582	511	735	853	615	840	21.411	22.53	29.403	32.044	26.79	41.616
KX728_RS02175		Transmembrane component STY3231 of energizing module of queuosine-regulated ECF transporter	0.662609	1.58294	0.00251694	2.59913	584	497	759	1117	755	978	21.485	21.913	30.363	41.961	32.889	48.453
KX728_RS02180		ATPase component STY3232 of energizing module of queuosine-regulated ECF transporter	-0.00907023	-1.00631	0.965526	0.0152358	879	708	1188	1196	744	798	32.337	31.216	47.525	44.929	32.409	39.535
KX728_RS02185		ATPase component STY3233 of energizing module of queuosine-regulated ECF transporter	0.294167	1.22618	0.186028	0.730422	666	507	891	1020	653	812	24.501	22.354	35.644	38.317	28.445	40.229
KX728_RS02190		HsdS	0.423331	1.34102	0.237022	0.625211	34	34	30	39	39	49	1.251	1.499	1.2	1.465	1.699	2.428
KX728_RS02195		Replication-associated protein	0.706862	1.63225	0.134927	0.869902	16	17	17	38	9	34	0.589	0.75	0.68	1.428	0.392	1.684
KX728_RS02200		OrfX	0.509046	1.42311	0.375242	0.425689	4	10	5	11	5	11	0.147	0.441	0.2	0.413	0.218	0.545
KX728_RS02205			0.767137	1.70189	0.00641184	2.19302	138	91	107	299	109	166	5.077	4.012	4.28	11.232	4.748	8.224
KX728_RS02220		Transcriptional regulator SczA, TetR family	0.292059	1.22439	0.0673048	1.17195	1985	1597	1818	3246	2013	1431	73.026	70.412	72.727	121.939	87.689	70.896
KX728_RS02225		Cobalt/zinc/cadmium resistance protein CzcD	0.832646	1.78095	6.3503e-07	6.19721	1618	1596	1348	3854	2454	1911	59.524	70.367	53.925	144.779	106.899	94.676
KX728_RS02230	galR	Galactose operon repressor, GalR-LacI family of transcriptional regulators	-3.09532	-8.5464	2.06445e-60	59.6852	3323	3339	3646	379	422	372	122.249	147.216	145.854	14.237	18.383	18.43
KX728_RS02235		Galactokinase (EC 2.7.1.6)	-0.727723	-1.65602	2.18936e-05	4.65968	4215	3778	4373	3632	1827	2061	155.065	166.571	174.937	136.439	79.586	102.108
KX728_RS02240		Hydrolase, HAD superfamily	-1.28033	-2.42895	7.80277e-08	7.10775	6069	4556	5528	3369	1346	1963	223.271	200.873	221.142	126.559	58.633	97.253
KX728_RS02245		Galactose-1-phosphate uridylyltransferase (EC 2.7.7.10)	0.252576	1.19133	0.307682	0.511898	253	392	337	550	311	328	9.308	17.283	13.481	20.661	13.548	16.25
KX728_RS02250		Thioesterase	-0.489734	-1.40419	0.00661079	2.17975	1876	1908	2174	1868	1238	1144	69.016	84.123	86.969	70.173	53.929	56.677
KX728_RS02255		DNA-cytosine methyltransferase (EC 2.1.1.37)	-0.141763	-1.10325	0.446051	0.350615	1095	872	1399	1212	876	914	40.284	38.446	55.965	45.53	38.16	45.282
KX728_RS02260		hypothetical protein	0.542181	1.45617	0.000341224	3.46696	5761	5417	4622	9273	6587	6876	211.94	238.835	184.898	348.349	286.937	340.657
KX728_RS02265		hypothetical protein	1.03517	2.04936	0.00132951	2.87631	57	93	51	148	114	145	2.097	4.1	2.04	5.56	4.966	7.184
KX728_RS02270		hypothetical protein	0.856411	1.81053	0.000803989	3.09475	326	344	269	479	608	552	11.993	15.167	10.761	17.994	26.485	27.348
KX728_RS02275		hypothetical protein	1.52379	2.87546	6.17357e-06	5.20946	81	74	62	201	213	192	2.98	3.263	2.48	7.551	9.279	9.512
KX728_RS02280		Xanthine permease	1.31592	2.48961	4.90347e-06	5.3095	199	193	131	451	463	362	7.321	8.509	5.241	16.942	20.169	17.935
KX728_RS02285		Xanthine phosphoribosyltransferase (EC 2.4.2.22)	1.60135	3.03426	8.07422e-11	10.0929	7317	5938	7186	15309	22275	21169	269.183	261.806	287.468	575.096	970.324	1048.77
KX728_RS02290		Glyoxalase	1.86958	3.65426	5.99957e-12	11.2219	1591	1297	1426	3811	5273	5784	58.531	57.185	57.046	143.164	229.698	286.556
KX728_RS02295	xth	Exodeoxyribonuclease III (EC 3.1.11.2)	-1.24753	-2.37435	5.79867e-21	20.2367	6553	5444	5689	2501	2519	2217	241.077	240.025	227.582	93.952	109.73	109.837
KX728_RS02300		hypothetical protein	-0.85603	-1.81005	3.72677e-08	7.42867	28006	23108	25240	15058	13651	12454	1030.31	1018.83	1009.7	565.667	594.653	617.007
KX728_RS02305		probable membrane protein yetF	0.331789	1.25857	0.0624618	1.20439	1146	1105	980	1554	1107	1330	42.16	48.719	39.204	58.377	48.222	65.892
KX728_RS02310		Efflux ABC transporter, permease/ATP-binding protein MdlA	-0.508988	-1.42305	0.000332033	3.47882	4173	3625	4503	3254	2699	2535	153.519	159.826	180.138	122.239	117.571	125.591
KX728_RS02315		Efflux ABC transporter, permease/ATP-binding protein MdlB	-0.744564	-1.67547	1.6407e-06	5.78497	12095	10918	13355	8846	6434	6212	444.96	481.373	534.252	332.308	280.272	307.76
KX728_RS02320		Putative glycosyl transferase	-0.642747	-1.5613	2.34978e-05	4.62897	15464	13719	15743	11773	8542	8175	568.901	604.869	629.782	442.263	372.099	405.013
KX728_RS02325		Aminotransferase, DegT/DnrJ/EryC1/StrS family	-0.19449	-1.14432	0.201649	0.695403	13083	11604	14469	12723	10739	10113	481.307	511.619	578.817	477.951	467.803	501.027
KX728_RS02330		Tryptophan synthase (indole-salvaging) (EC 4.2.1.122)	-0.151444	-1.11068	0.331768	0.479165	39642	33416	41077	42849	31147	27939	1458.38	1473.31	1643.24	1609.66	1356.8	1384.18
KX728_RS02340		Anthranilate synthase, amidotransferase component (EC 4.1.3.27) @ Para-aminobenzoate synthase, amidotransferase component (EC 2.6.1.85)	1.42367	2.68267	1.76932e-07	6.75219	173	131	139	345	296	486	6.364	5.776	5.561	12.96	12.894	24.078
KX728_RS02345	trpD	Anthranilate phosphoribosyltransferase (EC 2.4.2.18)	0.91373	1.88391	0.0126893	1.89656	58	51	74	75	94	154	2.134	2.249	2.96	2.817	4.095	7.63
KX728_RS02350	trpC	Indole-3-glycerol phosphate synthase (EC 4.1.1.48)	1.29435	2.45266	2.68312e-06	5.57136	123	123	134	239	288	360	4.525	5.423	5.361	8.978	12.546	17.835
KX728_RS02355		Phosphoribosylanthranilate isomerase (EC 5.3.1.24)	1.04201	2.0591	0.000336225	3.47337	144	77	126	249	186	251	5.298	3.395	5.04	9.354	8.102	12.435
KX728_RS02360	trpB	Tryptophan synthase beta chain (EC 4.2.1.20)	1.5589	2.94629	8.25052e-07	6.08352	82	97	133	298	233	359	3.017	4.277	5.321	11.195	10.15	17.786
KX728_RS02365	trpA	Tryptophan synthase alpha chain (EC 4.2.1.20)	1.22862	2.34343	2.05461e-05	4.68727	199	198	320	515	444	655	7.321	8.73	12.801	19.346	19.341	32.451
KX728_RS02370		Late competence protein ComC, processing protease	1.685	3.2154	6.6464e-10	9.17741	124	101	159	403	309	475	4.562	4.453	6.361	15.139	13.46	23.533
KX728_RS02375		Acetyltransferase	0.576271	1.49099	0.230361	0.637591	28	41	6	34	32	43	1.03	1.808	0.24	1.277	1.394	2.13
KX728_RS02380		Putative oxidoreductase	1.20361	2.30316	2.10451e-14	13.6768	782	792	653	2277	1458	1401	28.769	34.919	26.123	85.538	63.512	69.41
KX728_RS02385		Hydrolase, alpha/beta fold family	0.858442	1.81308	1.69474e-07	6.7709	1895	1928	1343	4001	2611	2719	69.715	85.005	53.725	150.301	113.738	134.707
KX728_RS02390		Zinc-type alcohol dehydrogenase-like protein	0.603141	1.51902	1.62953e-05	4.78794	2102	2007	1901	3959	2735	2425	77.33	88.488	76.047	148.723	119.14	120.141
KX728_RS02395		Rrf2 family transcriptional regulator, group III	0.616126	1.53275	5.42799e-05	4.26536	2954	2625	2478	5629	3700	3064	108.674	115.736	99.13	211.458	161.176	151.799
KX728_RS02400		hypothetical protein	1.19127	2.28353	1.77663e-09	8.7504	942	1035	768	3217	1824	1380	34.655	45.633	30.723	120.849	79.455	68.369
KX728_RS02405		Uncharacterized UPF0118 membrane protein	-0.155498	-1.11381	0.30655	0.513498	21644	19873	18855	23705	16309	14152	796.256	876.198	754.274	890.499	710.438	701.131
KX728_RS02410	tRNA-Lys		-0.217442	-1.16267	0.16525	0.781858	15889	14518	12406	16313	11115	9423	584.536	640.097	496.289	612.812	484.182	466.842
KX728_RS02415		putative membrane protein	-0.588109	-1.50327	0.0308278	1.51106	140	108	148	94	107	58	5.15	4.762	5.921	3.531	4.661	2.873
KX728_RS02420	tRNA-Lys		0.305378	1.23574	0.112182	0.950078	48717	46339	34653	54748	60604	41772	1792.24	2043.08	1386.26	2056.66	2639.98	2069.5
KX728_RS02425		Replication-associated recombination protein RarA	0.557757	1.47198	0.0295527	1.5294	244	221	318	472	399	277	8.976	9.744	12.721	17.731	17.381	13.723
KX728_RS02430		hypothetical protein	-0.202788	-1.15092	0.198903	0.701359	13205	10473	11680	12406	9845	8107	485.795	461.753	467.246	466.042	428.859	401.644
KX728_RS02435		hypothetical protein	0.30534	1.23571	0.0512427	1.29037	915	790	1066	1246	1130	981	33.662	34.831	42.644	46.807	49.224	48.602
KX728_RS02440		MutT/Nudix family protein; 7,8-dihydro-8-oxoguanine-triphosphatase	0.225705	1.16935	0.0793034	1.10071	2244	1851	1816	2518	2176	2059	82.554	81.61	72.647	94.591	94.789	102.009
KX728_RS02445	prmA	Ribosomal protein L11 methyltransferase	0.381141	1.30237	0.0317652	1.49805	732	577	545	1002	705	678	26.929	25.44	21.802	37.641	30.711	33.59
KX728_RS02450		16S rRNA (uracil(1498)-N(3))-methyltransferase (EC 2.1.1.193)	0.097367	1.06982	0.52043	0.283638	1993	1591	2121	2382	1780	1831	73.32	70.147	84.848	89.482	77.539	90.713
KX728_RS02455	pepF	Oligoendopeptidase F-like protein	-0.114343	-1.08248	0.388633	0.41046	2269	1811	2126	2133	1807	1672	83.474	79.847	85.048	80.128	78.715	82.836
KX728_RS02460		hypothetical protein	-0.1825	-1.13485	0.210612	0.676518	14035	10859	13049	12869	10876	9113	516.33	478.772	522.011	483.435	473.771	451.484
KX728_RS02465		Aquaporin Z	-0.165115	-1.12126	0.251346	0.599728	2200	1872	1832	1934	1696	1527	80.935	82.536	73.287	72.652	73.88	75.652
KX728_RS02470	queF	NADPH-dependent 7-cyano-7-deazaguanine reductase (EC 1.7.1.13)	-0.886999	-1.84933	1.29908e-06	5.88636	54775	47912	47609	22368	29560	25891	2015.1	2112.43	1904.55	840.274	1287.67	1282.71
KX728_RS02475	queE	7-carboxy-7-deazaguanine synthase (EC 4.3.99.3)	-1.81014	-3.50677	1.24238e-12	11.9057	12719	10526	13669	5317	4021	1459	467.916	464.09	546.814	199.738	175.159	72.283
KX728_RS02480	queD	6-carboxy-5,6,7,8-tetrahydropterin synthase (EC 4.1.2.50)	-2.50091	-5.66042	1.13249e-26	25.946	21230	17376	21331	4451	4485	1706	781.025	766.105	853.324	167.206	195.372	84.52
KX728_RS02485	queC	7-cyano-7-deazaguanine synthase (EC 6.3.4.20)	-2.48702	-5.60619	3.38097e-34	33.471	10363	8118	9633	2145	1990	894	381.242	357.921	385.358	80.579	86.687	44.291
KX728_RS02490	trxA	Thioredoxin	-2.45902	-5.49844	9.6927e-27	26.0136	14409	11603	13221	2621	3177	1275	530.089	511.575	528.892	98.46	138.394	63.167
KX728_RS02495		hypothetical protein	2.63609	6.21646	1.99676e-35	34.6997	28625	20067	23413	178749	116178	143012	1053.08	884.751	936.612	6714.87	5060.84	7085.22
KX728_RS02500		Transcriptional regulator, MarR family	3.12055	8.69721	1.60963e-44	43.7933	9672	7161	7570	87254	51350	69367	355.821	315.727	302.83	3277.77	2236.86	3436.64
KX728_RS02505		Antiholin-like protein LrgA	1.58029	2.99031	6.74631e-16	15.1709	29467	22222	24721	84533	64109	73600	1084.05	979.765	988.937	3175.56	2792.66	3646.35
KX728_RS02510		LrgA-associated membrane protein LrgB	-0.165268	-1.12137	0.243946	0.612707	2251	2077	2214	2050	1762	1876	82.811	91.575	88.569	77.01	76.755	92.942
KX728_RS02515		hypothetical protein	-0.447889	-1.36404	0.000924361	3.03416	3017	2860	3155	2464	1898	2127	110.992	126.097	126.212	92.562	82.679	105.378
KX728_RS02520		Efflux ABC transporter, ATP-binding protein	-0.241461	-1.18219	0.0963234	1.01627	6301	4669	4917	6111	3847	3444	231.806	205.856	196.699	229.565	167.58	170.626
KX728_RS02525		Transcriptional regulator, GntR family	-0.485411	-1.39998	0.000282066	3.54965	5535	4155	4772	4244	3078	2868	203.626	183.193	190.899	159.43	134.081	142.089
KX728_RS02530	nrdR	Ribonucleotide reductase transcriptional regulator NrdR	-0.574716	-1.48938	0.000126612	3.89753	4161	2846	3623	3117	2043	1910	153.078	125.48	144.934	117.093	88.995	94.627
KX728_RS02535		Helicase loader DnaB	-0.469755	-1.38487	0.000431795	3.36472	3967	3132	4123	3333	2490	2193	145.941	138.089	164.936	125.207	108.467	108.647
KX728_RS02540	dnaI	Helicase loader DnaI	-0.302453	-1.23324	0.035867	1.4453	15386	12946	12651	14786	9671	8715	566.032	570.787	506.09	555.449	421.279	431.766
KX728_RS02545		NADPH-flavin oxidoreductase	-0.396641	-1.31644	0.00379819	2.42042	14633	12598	13610	12449	9702	8520	538.33	555.444	544.453	467.658	422.63	422.105
KX728_RS02550	der	GTP-binding protein EngA	-0.373071	-1.29511	0.00731316	2.13589	11715	10392	10060	9728	8318	6512	430.98	458.182	402.44	365.441	362.341	322.623
KX728_RS02555		hypothetical protein	-0.422288	-1.34005	0.00393004	2.4056	34237	29693	29787	27296	23284	18491	1259.54	1309.16	1191.6	1025.4	1014.28	916.097
KX728_RS02560		LemA family protein	0.495917	1.41022	0.0829804	1.08102	6219	5312	5471	15569	5487	4162	228.789	234.205	218.861	584.863	239.02	206.197
KX728_RS02565		hypothetical protein	0.0310138	1.02173	0.91399	0.0390585	7648	6352	6693	13328	5428	3413	281.36	280.059	267.746	500.678	236.45	169.09
KX728_RS02570		hypothetical protein	-0.045633	-1.03214	0.821305	0.0854957	1902	1808	1150	2254	1490	1026	69.972	79.714	46.005	84.674	64.906	50.831
KX728_RS02575	secA	Protein translocase subunit SecA	0.290238	1.22284	0.0918506	1.03692	753	686	643	1099	814	630	27.702	30.246	25.723	41.285	35.459	31.212
KX728_RS02580		2-keto-3-deoxy-D-arabino-heptulosonate-7-phosphate synthase I alpha (EC 2.5.1.54)	-0.603402	-1.5193	2.96819e-05	4.52751	87308	67342	76263	56227	50437	42104	3211.95	2969.1	3050.82	2112.22	2197.09	2085.95
KX728_RS02585		2-keto-3-deoxy-D-arabino-heptulosonate-7-phosphate synthase I alpha (EC 2.5.1.54)	-0.447173	-1.36337	0.00205544	2.68709	17117	13850	13970	12153	10220	9832	629.713	610.645	558.855	456.538	445.195	487.105
KX728_RS02590	acpS	Holo-[acyl-carrier-protein] synthase (EC 2.7.8.7)	-0.670471	-1.59159	5.83766e-06	5.23376	18929	15165	16734	11336	9791	9936	696.374	668.623	669.426	425.847	426.507	492.258
KX728_RS02595	alr	Alanine racemase (EC 5.1.1.1)	-0.663296	-1.5837	1.54885e-05	4.80999	1828	1527	1827	1376	990	881	67.25	67.325	73.087	51.691	43.125	43.647
KX728_RS02600	recG	ATP-dependent DNA helicase RecG (EC 3.6.4.12)	-0.880862	-1.84148	3.51298e-10	9.45432	10594	8260	10067	5906	4891	4578	389.74	364.182	402.72	221.864	213.057	226.807
KX728_RS02605		Acetyl xylan esterase 1; Cephalosporin-C deacetylase (EC 3.1.1.41)	-0.820447	-1.76595	1.34426e-07	6.87152	20880	16527	21428	13486	9779	9583	768.149	728.673	857.204	506.614	425.984	474.769
KX728_RS02610		Sialidase (EC 3.2.1.18)	-2.17396	-4.51262	1.24176e-07	6.90596	14208	13607	20351	7924	1943	1632	522.695	599.931	814.12	297.672	84.639	80.854
KX728_RS02615		N-acetylmannosamine-6-phosphate 2-epimerase (EC 5.1.3.9)	0.125932	1.09121	0.502909	0.298511	1166	819	883	1013	1145	868	42.896	36.11	35.323	38.054	49.877	43.003
KX728_RS02620		ABC transporter, predicted N-acetylneuraminate-binding protein	0.55393	1.46808	0.0221905	1.65383	103	101	89	167	159	101	3.789	4.453	3.56	6.274	6.926	5.004
KX728_RS02625		ABC transporter, predicted N-acetylneuraminate transport system permease protein 1	-0.0589026	-1.04167	0.833212	0.0792442	185	157	125	156	115	163	6.806	6.922	5	5.86	5.01	8.075
KX728_RS02630		ABC transporter, predicted N-acetylneuraminate transport system permease protein 2	-0.0142709	-1.00994	0.959176	0.0181016	155	154	140	171	109	156	5.702	6.79	5.601	6.424	4.748	7.729
KX728_RS02635		Protein YjgK, linked to biofilm formation	0.0147001	1.01024	0.957364	0.0189227	161	123	130	158	124	127	5.923	5.423	5.201	5.935	5.402	6.292
KX728_RS02640		4-hydroxybenzoate polyprenyltransferase and related prenyltransferases	0.0363557	1.02552	0.90564	0.0430446	65	50	46	63	52	47	2.391	2.204	1.84	2.367	2.265	2.329
KX728_RS02645		N-acetylneuraminate lyase (EC 4.1.3.3)	-0.0696854	-1.04949	0.794854	0.0997124	156	109	114	153	89	113	5.739	4.806	4.56	5.748	3.877	5.598
KX728_RS02650		N-acetylmannosamine kinase (EC 2.7.1.60)	0.0269259	1.01884	0.892711	0.0492891	1004	803	721	878	1075	571	36.936	35.404	28.843	32.983	46.828	28.289
KX728_RS02655		hypothetical protein	-0.208583	-1.15555	0.349735	0.456261	1130	829	903	859	1102	473	41.571	36.55	36.124	32.269	48.004	23.434
KX728_RS02660		Sialic acid utilization regulator, RpiR family	1.04789	2.06751	4.32302e-10	9.36421	870	793	743	2380	1298	1328	32.006	34.963	29.723	89.407	56.542	65.793
KX728_RS02665	pbp2b	Uncharacterized protein YqgF	0.184793	1.13665	0.234911	0.629097	7980	6286	7340	11735	7508	5514	293.574	277.149	293.629	440.836	327.057	273.179
KX728_RS02670	recR	Recombination protein RecR	-0.179147	-1.13221	0.241791	0.61656	25957	20983	23204	24891	19691	16613	954.926	925.138	928.251	935.053	857.762	823.056
KX728_RS02675		hypothetical protein	-0.186462	-1.13797	0.172793	0.762473	7001	5835	6538	6506	5782	4485	257.558	257.264	261.546	244.404	251.87	222.2
KX728_RS02680		hypothetical protein	0.163978	1.12037	0.668451	0.174931	44	41	74	94	31	55	1.619	1.808	2.96	3.531	1.35	2.725
KX728_RS02685		hypothetical protein	0.909926	1.87895	0.00371545	2.42999	64	50	53	126	79	103	2.354	2.204	2.12	4.733	3.441	5.103
KX728_RS02690		hypothetical protein	0.65773	1.5776	0.000137872	3.86052	1047	944	994	2165	1309	1248	38.518	41.621	39.764	81.33	57.021	61.829
KX728_RS02695		hypothetical protein	1.24626	2.37225	4.5275e-07	6.34414	237	195	207	658	463	389	8.719	8.598	8.281	24.718	20.169	19.272
KX728_RS02705		hypothetical protein	1.10552	2.15176	2.1599e-06	5.66557	225	157	188	585	336	307	8.277	6.922	7.521	21.976	14.637	15.21
KX728_RS02710		hypothetical protein	1.52889	2.88564	1.94092e-08	7.71199	121	88	130	475	240	266	4.451	3.88	5.201	17.844	10.455	13.178
KX728_RS02715		hypothetical protein	0.802125	1.74367	0.000175778	3.75503	407	350	351	861	607	466	14.973	15.431	14.041	32.344	26.442	23.087
[truncated: 1,292 more rows]

## Sheet: Dataset 3
Gene ID	Gene	Product	Log2 Fold Change	Fold Change	P value	Log10 P value	13_Co_TYG_So34	14_Co_TYG_So34	15_Co_TYG_So34	16_Co_Saliva_So34	17_Co_Saliva_So34	18_Co_Saliva_So34	13_Co_TYG_So34 CPM	14_Co_TYG_So34 CPM	15_Co_TYG_So34 CPM	16_Co_Saliva_So34 CPM	17_Co_Saliva_So34 CPM	18_Co_Saliva_So34 CPM
[truncated: 1,962 more rows]

[truncated: 1 more sheets: Dataset 4]
